# Supplementary material for: Genetic and phenotypic associations between peduncle characteristics and spike productivity in wheat under drought and normal conditions
Source: Theor Appl Genet. 2026 Jan 13;139(1):34. doi: 10.1007/s00122-025-05140-2 (PMC12799726; doi:10.1007/s00122-025-05140-2)
Supplement: Supplementary file 2 — Supplementary file2 (XLSX 1498 kb) [file 122_2025_5140_MOESM2_ESM.xlsx]

## Sheet: Table S1
Supplementary Table 1. List of genotypes used in the study and their pedigree.
N	Plant ID (USDA)	Plant name	Country
1	89	Giza-36	Egypt
2	90	Giza-148	Egypt
3	91	Giza-152	Egypt
4	92	Giza-156	Egypt
5	93	Giza-168	Egypt
6	94	Giza-171	Egypt
7	95	Misr1	Egypt
8	96	Omara-001	Egypt
9	98	Misr1	Egypt
10	99	Sids-1	Egypt
11	100	SIDS12	Egypt
12	101	Omara-002	Egypt
13	102	Sids-14	Egypt
14	103	Sakha-08	Egypt
15	104	Sakha-93	Egypt
16	105	Omara-003	Egypt
17	106	Gimmeiza-07	Egypt
18	107	Gimmiza-9	Egypt
19	108	Gimmiza-10	Egypt
20	109	Gimmiza-11	Egypt
21	110	Gimmeiza-12	Egypt
22	111	Omara-004	Egypt
23	114	Beni Swief-1	Egypt
24	115	Omara-005	Egypt
25	116	Omara-006	Egypt
26	117	Omara-007	Egypt
27	118	Beni Swief-6	Egypt
28	119	Beni Swief-7	Egypt
29	120	Sohag-1	Egypt
30	121	Sohag-3	Egypt
31	122	Sohag-5	Egypt
33	128	Shandweel-1	Egypt
34	129	Sakha-94	Egypt
35	130	Sids-13	Egypt
36	24	CSA	Italian
37	124	Ciccio	Italian
38	97	NARC-2011 (Misr-1)	Pakistani
39	113	Nelin	Sudani
40	23	20- McNair 701 (McN)	Unknown
41	25	Rusty	Unknown
42	26	LMPG-6	Unknown
43	27	Line E	Unknown
44	28	Little Club	Unknown
45	29	Morocco	Unknown
46	30	Thatcher (Lr1)	Unknown
47	112	Debra-1	Italy
48	123	Svevo	Italy
49	CItr15314	26.528	Afghanistan
50	PI366667	732	Afghanistan
51	PI366685	756	Afghanistan
52	PI347110	Bahri Sirhosha	Afghanistan
53	PI366566	419	Afghanistan
54	PI134128	57	Afghanistan
55	PI220127	110	Afghanistan
56	PI212632	13122	Afghanistan
57	PI135048	4617	Afghanistan
58	PI154279	8191	Algeria
59	PI154282	9290	Algeria
60	PI25989	Medeah	Algeria
61	PI542652	Ghati	Algeria
62	PI542658	Ghati	Algeria
63	PI542659	Manga	Algeria
64	PI542666	Ghati	Algeria
65	PI542668	Hamra	Algeria
66	PI542675	Sudani	Algeria
67	PI158409	FL Col 4408	Australia
68	PI268328	Kenora	Australia
69	PI107608	Firwhill	Australia
70	PI172198	17	Australia
71	PI201414	Javelin 48	Australia
72	PI283821	King's Red	Australia
73	PI283845	Dan	Australia
74	PI371825	Glaive	Australia
75	PI464645	Bindawarra	Australia
76	PI67338	Yanward	Australia
77	PI113916	Currawa	Australia
78	PI273382	GN 14	Canada
79	PI518648	Laura	Canada
80	PI552987	LRS-1F193	Canada
81	PI556465	78M-352-001-001	Canada
82	PI630979	93-11-14-2-2	Canada
83	CItr3328	Preston	Canada
84	CItr14607	ELS 6404-63-4	Ethiopia
85	PI195071	9425	Ethiopia
86	PI273990	1864	Ethiopia
87	PI384101	8-5	Ethiopia
88	PI384237	34-4	Ethiopia
89	PI180640	Strain No. 1020/42	Germany
90	PI184634	Heines Kolben	Germany
91	PI243191	Koga II	Germany
92	PI313101	Kolibri	Germany
93	PI321700	Kolben II	Germany
94	PI343730	Kolibri	Germany
95	PI351758	Fasan	Germany
96	PI351904	Heines 110	Germany
97	PI180617	Carstens Sommerweizen	Germany
98	PI115838	4453/31	Germany
99	PI191600	Janetzkie Somerwizen	Germany
100	PI469072	MG 27959	Greece
101	PI469080	MG 27967	Greece
102	PI469085	MG 27973	Greece
103	PI469093	MG 27981	Greece
104	PI623097	IWA8600064	Iran
105	PI626260	IWA8613474	Iran
106	PI222677	1668	Iran
107	PI202828		Iran
108	PI625253	IWA8610524	Iran
109	PI624578	IWA8608569	Iran
110	PI381963	15	Iran
111	PI137758	Gandum	Iran
112	PI623207	IWA8600840	Iran
113	PI243679	5401	Iran
114	PI625330	IWA8610827	Iran
115	PI624934	IWA8609175	Iran
116	PI623509	IWA8606158	Iran
117	PI626588	IWA8614379	Iran
118	PI623086	IWA8600037	Iran
119	PI438967	Pirotriks 28	Kazakhstan
120	PI438966	Pavlodarskaja I	Kazakhstan
121	PI262667	Meskren	Kazakhstan
122	PI393970	Kzyl Bas	Kazakhstan
123	PI438961	Al'borubrum 50	Kazakhstan
124	PI438962	Grekum 105	Kazakhstan
125	PI592070	Yuzhnaya 12	Kazakhstan
126	PI639458	Karabalykskaya 92	Kazakhstan
127	PI372134	Krasnaja Zvezda	Kazakhstan
128	PI191638	Equator KTI	Kenya
129	PI230202	Rhodesian Sabanero	Kenya
130	PI237655	Kenya Governor	Kenya
131	PI237658	Rhodesian Sabanero	Kenya
132	PI238391	R64	Kenya
133	PI525434	1372	Morocco
134	PI559967	1116	Morocco
135	PI525295	1162	Morocco
136	PI525318	1254	Morocco
137	PI525280	1127	Morocco
138	PI525282	1130	Morocco
139	PI525211	1004b	Morocco
140	PI525283	1137	Morocco
141	PI525241	1049	Morocco
142	PI525246	1054a	Morocco
143	PI525253	1066	Morocco
144	PI410909	Boudahaika	Morocco
145	PI525326	1359	Morocco
146	PI525219	1018b	Morocco
147	PI525221	1018d	Morocco
148	PI532249	Kule	Oman
149	PI532252	Kule	Oman
150	PI532255	Mufsegha	Oman
151	PI532258	Hamira	Oman
152	PI532259	Kule	Oman
153	PI532260	Kule	Oman
154	PI532263	Musane	Oman
155	PI532264	Musane	Oman
156	PI532268	Musane	Oman
157	PI532269	Kule	Oman
158	PI532272	Musane	Oman
159	CItr15139	Habb	Saudi Arabia
160	CItr15140	Baladi	Saudi Arabia
161	CItr15142	Maiah	Saudi Arabia
162	PI145718	6-month wheat	Saudi Arabia
163	PI145723	36	Saudi Arabia
164	PI261822	Gerbya	Saudi Arabia
165	PI261824	Samma	Saudi Arabia
166	PI343715		Saudi Arabia
167	PI343716		Saudi Arabia
168	PI574344	15023	Saudi Arabia
169	PI574345	15034	Saudi Arabia
170	PI574346	15037	Saudi Arabia
171	PI574347	15039	Saudi Arabia
172	PI574348	15040	Saudi Arabia
173	PI52227	Mugami	Sudan
174	PI481915	105	Sudan
175	PI481916	109	Sudan
176	PI481917	110	Sudan
177	PI182703	B-5	Syria
178	PI182711	Kaundouhari	Syria
179	CItr15434	Hmira	Tunisia
180	CItr15456	3362-80	Tunisia
181	CItr15467	Hmira	Tunisia
182	CItr15468	Ajili	Tunisia
183	PI112344	Little Tich	United Kingdom
184	PI260895	Atson	United Kingdom
185	PI279454	Ritchie	United Kingdom
186	PI330535	Hostianum	United Kingdom
187	PI337605	Rothwell Sprite	United Kingdom
188	PI339818	Maris Ensign	United Kingdom
189	PI520532	Solitaire	United Kingdom
190	PI595213	Hutch	United States
191	CItr14172	Isogenic: ISr11-Sa	United States
192	CItr12782	II-39-7	United States
193	PI619360	99ID484	United States
194	CItr15791	ND 466-1	United States
195	PI561910	OK91G158	United States
196	PI620714	OR9630064	United States
197	PI583670	Spinkcota	United States
198	PI599988	DK-22S	United States

## Sheet: Table S2
Supplementary Table 2. Chi-square test of soil humidity rate (%) under normal and drought conditions.
Stage for collecting soil samples	No. of days after sowing		p-value (normal vs drought)
	2020/2021	2021/2022	2020/2021	2021/2022
Before heading growth stage	91	96	0.0007**	0.0089**
Before harvesting	146	117	0.0402*	0.0031**
* and ** refers to significance at p ≤ 0.05 and 0.01, respectively.

## Sheet: Table S3-S6
Supplementary Table 3 Analysis of variance (F-values among genotypes) and broad-sense heritability (H2) for all traits under both conditions (normal vs drought) in 2020/2021.
SOV	CC	HD	PH	SPL	PL	PD	PW	NSPL	GNSP	GYPS	TKW
T	42.64**	595.98**	667.60**	40.27**	288.95**	332.49**	243.43**	156.11**	35.60**	21.74**	6.94**
R	4.65*	97.01**	46.32**	6.99**	4.40*	14.72**	0.02	6.89**	1.78	2.42	1.18
G	19.01**	71.26**	30.99**	21.99**	15.09**	8.63**	11.89**	9.46**	14.13**	15.77**	18.30**
GT	2.49**	2.16**	2.93**	6.27**	2.24**	1.38**	2.01**	1.43**	4.43**	4.39**	1.64**
H2	94.74	98.6	96.77	95.45	93.37	88.42	91.59	89.43	92.92	93.66	94.54
**Significant at the 0.01 level of the probability.
Supplementary Table 4. Analysis of variance (F-values among genotypes) and broad-sense heritability (H2) for all traits under both conditions (normal vs drought) in 2021/2022.
SOV	CC	HD	PH	SPL	PL	PD	PW	NSPL	GNSP	GYPS	TKW
T	6.86**	117.99**	347.59**	116.12**	117.58**	255.66**	184.91**	14.82**	22.84**	52.88**	40.44**
R	0.02	4.82*	57.55**	2.29	7.15**	77.06**	25.44**	19.59**	23.71**	22.58**	1.25
G	7.73**	129.44**	23.28**	18.21**	10.79**	12.73**	10.95**	10.75**	16.12**	19.58**	30.32**
GT	2.78**	2.55**	1.31*	1.73**	1.36**	1.28*	1.44**	1.21+	1.31*	1.03	1.28*
H2	87.06	99.23	95.7	94.51	90.73	92.14	90.87	90.7	93.8	94.89	96.7
*, **stander for significant levels p ≤ 0.05 and p ≤ 0.01, respectively.
Supplementary Table 5, 6. Analysis of variance (F-values among genotypes) and broad-sense heritability (H2) in three selection indices under drought stress in two seasons (2020/2021, 2021/2022).
Supplementary Table 5					Supplementary Table 6
	2020/2021					2021/2022
SOV	SI	PI	DI		SOV	SI	PI	DI
R	1.53	4.63**	5.62**		R	41.47**	51.52**	68.10**
G	8.78**	5.81**	8.89**		G	12.91**	6.35**	10.71**
H2	88.61	82.79	88.75		H2	92.25	8.25	90.66
*, **stander for significant levels p ≤ 0.05 and p ≤ 0.01, respectively.

## Sheet: Table S7-S8
Supplementary Table 7. Genotypic correlation among all traits under normal conditions (normal font) and drought conditions (bold font) in 2020/2021.
Traits	CC	HD	PH	SPL	PL	PD	PW	NSPL	GNSP	GYPS	TKW
CC	1	-0.31++	-0.48++	0.01	-0.36++	0.23++	-0.09+	-0.12+	0.11+	0.24++	0.30++
HD	-0.27++	1	0.34++	0.19++	-0.23++	-0.40++	-0.29++	0.37++	-0.54++	-0.65++	-0.67++
PH	-0.44++	0.09+	1	0.05	0.62++	-0.23++	0.33++	0.14+	-0.36++	-0.39++	-0.23++
SPL	0.01	0.26++	-0.01	1	-0.04	0.31++	0.20++	0.25++	-0.01	0	-0.02
PL	-0.28++	-0.12+	0.81++	-0.02	1	0.12+	0.65++	-0.08	0.02	0.06	0.15+
PD	0.43++	-0.48++	-0.12+	0.24++	0.14+	1	0.66++	0.27++	0.54++	0.66++	0.46++
PW	0.16+	-0.40++	0.40++	0.20++	0.62++	0.73++	1	0.11+	0.32++	0.44++	0.39++
NSPL	-0.05	0.23++	0	0.26++	-0.04	0.23++	0.11+	1	0.20++	0.03	-0.36++
GNSP	-0.09+	-0.16++	-0.04	-0.09+	0.04	0.25++	0.18++	0.52++	1	0.90++	0.33++
GYPS	0.18++	-0.40++	-0.11+	0.01	0	0.50++	0.40++	0.31++	0.79++	1	0.67++
TKW	0.46++	-0.54++	-0.02	0.05	0.05	0.45++	0.42++	-0.30++	-0.08	0.50++	1
*, ** significant at the 0.05 and 0.01 level of the probability, respectively
+, ++Coefficient is larger than one time and two times the standard error, respectively
Supplementary Table 8. Genotypic correlation among all traits under normal conditions (normal font) and drought conditions (bold font) in 2021/2022.
Traits	CC	HD	PH	SPL	PL	PD	PW	NSPL	GNPS	GYPS	TKW
CC	1	-0.45++	-0.40++	-0.03	0.10+	0.32++	0.27++	-0.17++	0.36++	0.51++	0.42++
HD	0.17++	1	0.21++	0.23++	-0.49++	-0.48++	-0.48++	0.38++	-0.57++	-0.69++	-0.60++
PH	-0.26++	0.11+	1	0.06	0.57++	-0.01	0.29++	0.22++	-0.26++	-0.26++	-0.11+
SPL	0.14+	0.11+	0.07	1	-0.23++	0.23++	0.11+	0.31++	0.07	0.06	-0.02
PUL	-0.45++	-0.45++	0.85++	-0.02	1	0.41++	0.68++	-0.02	0.18++	0.23++	0.20++
PUD	0.11+	-0.65++	-0.08	0.33++	0.27++	1	0.80++	0.29++	0.60++	0.69++	0.46++
PUW	-0.12+	-0.61++	0.33++	0.27++	0.65++	0.79++	1	0.19++	0.49++	0.63++	0.47++
NSPL	0.05	0.15+	0.21++	0.25++	0.10+	0.32++	0.25++	1	0.21++	-0.02	-0.35++
GNPS	0.11+	-0.64++	-0.25++	0.17++	0.17++	0.75++	0.62++	0.34++	1	0.85++	0.27++
GYPS	0.16+	-0.75++	-0.27++	0.18++	0.17++	0.82++	0.73++	0.17++	0.88++	1	0.72++
TKW	0.14+	-0.59++	-0.11+	0.03	0.13+	0.52++	0.53++	-0.16++	0.26++	0.68++	1
*, ** significant at the 0.05 and 0.01 level of the probability, respectively
+, ++Coefficient is larger than one time and two times the standard error, respectively

## Sheet: Table S9
Supplementary Table 9. The highest and lowest genotypes based on DSI values under drought stress in both growing season (2020/2021 and 2021/2022).
Number	DSI	Plant name	Country
1	High	Giza-36	Egypt
2	High	Omara-002	Egypt
3	High	Gimmiza-11	Egypt
4	High	Omara-007	Egypt
5	High	Sohag-5	Egypt
6	High	PI469072	Greece
7	High	PI525241	Morocco
1	Low	Rothwell Sprite	United Kingdom
2	Low	Koga II	Germany
3	Low	Hutch	United States
4	Low	Carstens Sommerweizen	Germany
5	Low	Kolben II	Germany
6	Low	Fasan	Germany
7	Low	Pavlodarskaja I	Kazakhstan
8	Low	20- McNair 701 (McN)	Unknown
9	Low	Heines 110	Germany
10	Low	OK91G158	United States

## Sheet: Table S 10
Supplemenary Table 10. Results of genome-wide association study (GWAS) for yield traits under drought conditions at a significant level of P-value ≤ 0.001.
Number	Trait	Year	Condition	SNPs type	Model	SNP	Chrom	Pos (bp)*	R2	Target allele	Effect	P-value	Candidate gene	Protein conding	Significant threshold
															0.001	SP (0.000043)
1	CC	2020	Drought	25K	FarmCPU+Kin	tplb0031i24_1212	7A	723296529	8.398	G	1.20797	9.12058e-10	-	-	X	X
2	CC	2020	Drought	25K	FarmCPU+Kin	AX-108744710	2A	764102181	5.295	T	1.22524	5.3836e-08	-	-	X	X
3	CC	2020	Drought	25K	FarmCPU+Kin	AX-94704405	6B	578401405	0.487	G	0.788932	4.99385e-06	TraesCS6B02G328600; TraesCS6B02G328500	Hypothetical protein	X	X
4	CC	2020	Drought	25K	FarmCPU+Kin	Ku_c22706_1527	4A	17261220	6.248	G	0.691964	6.86162e-06	-	-	X	X
5	CC	2020	Drought	25K	FarmCPU+Kin	AX-94515244	7B	210332300	3.675	T	1.25313	8.76545e-06	-	-	X	X
6	CC	2020	Drought	25K	FarmCPU+Kin	Tdurum_contig10099_538	1B	680867496	2.629	G	0.889145	1.01825e-05	-	-	X	X
7	CC	2020	Drought	25K	FarmCPU+Kin	Ra_c59822_1439	4B	418346411	6.54	G	0.673343	3.79699e-05	TraesCS4B02G194600	PHD-type domain-containing protein	X	X
8	CC	2020	Drought	25K	FarmCPU+Kin	RAC875_c66820_684	2D	622919537	5.319	A	0.986037	5.52594e-05	TraesCS2D02G546400	OTU domain-containing protein	X
9	CC	2020	Drought	25K	FarmCPU+Kin	wsnp_Ex_c11070_17950604	5B	618282887	5.159	C	0.739864	5.95004e-05	TraesCS5B02G447300	Diphosphomevalo-te decarboxylase	X
10	CC	2020	Drought	25K	FarmCPU+Kin	RAC875_c400_3016	UN	480318816	2.424	G	0.819543	8.75439e-05	-	-	X
11	CC	2020	Drought	25K	FarmCPU+Kin	AX-94636852	5B	655208963	4.918	G	0.524811	8.88247e-05	TraesCS5B02G483400	Pentacotripeptide-repeat region of PRORP domain-containing protein	X
12	CC	2020	Drought	25K	FarmCPU+Kin	RAC875_c56690_320	1A	536958641	2.033	C	1.53633	0.000171941	TraesCS1A02G353300	Starch synthase, chloroplastic/amyloplastic	X
13	CC	2020	Drought	25K	FarmCPU+Kin	D_contig08599_465	7D	1979071	0.404	T	0.964191	0.000226255	TraesCS7D02G003200	SAM-dependent MTase DRM-type domain-containing protein	X
14	CC	2020	Drought	25K	FarmCPU+Kin	RAC875_c26177_632	6D	26245078	3.524	T	1.07118	0.000239781	-	-	X
15	CC	2020	Drought	25K	FarmCPU+Kin	D_GB5Y7FA02FHK0M_407	6D	26242842	3.287	T	1.10268	0.000375389	TraesCS6D02G055200	DUF3456 domain-containing protein	X
16	CC	2020	Drought	25K	FarmCPU+Kin	AX-94858947	5D	362885634	1.817	G	0.742863	0.000449276	TraesCS5D02G256700	Protein ki-se domain-containing protein	X
17	CC	2020	Drought	25K	FarmCPU+Kin	BS00070538_51	7A	126907795	1.573	T	0.754138	0.000521606	-	-	X
18	CC	2020	Drought	25K	FarmCPU+Kin	Excalibur_c18631_169	UN	221311006	0.020358	G	0.860486	0.000525647	-	-	X
19	CC	2020	Drought	25K	FarmCPU+Kin	GENE-2944_81	5D	490999508	0.097812	C	1.50269	0.000543685	TraesCS5D02G436900	25.3 kDa vesicle transport protein	X
20	CC	2020	Drought	25K	FarmCPU+Kin	Kukri_c31733_290	3D	323719210	2.438	G	0.728329	0.000555838	TraesCS3D02G234600	Pentacotripeptide-repeat region of PRORP domain-containing protein	X
21	CC	2020	Drought	25K	FarmCPU+Kin	BS00022459_51	3A	697454141	1.744	T	0.987857	0.000667822	TraesCS3A02G461800	F-box protein AT5G49610-like beta-propeller domain-containing protein	X
22	CC	2020	Drought	25K	FarmCPU+Kin	RAC875_c32452_55	1A	514138785	0.713	C	1.06657	0.000747627	-	-	X
23	CC	2020	Drought	25K	FarmCPU+Kin	AX-94488247	1D	418045844	0.576	G	1.06657	0.000747627	TraesCS1D02G325300	Hypothetical protein	X
24	CC	2020	Drought	25K	FarmCPU+Kin	AX-158531949	1B	531198550	1.912	C	0.653284	0.000813024	-	-	X
25	CC	2020	Drought	25K	FarmCPU+Kin	RAC875_rep_c109969_119	5A	593332300	2.901	T	0.611272	0.000827528	-	-	X
26	CC	2020	Drought	25K	FarmCPU+Kin	Excalibur_c24051_1028	UN	231626737	2.329	A	0.619509	0.000840769	-	-	X
27	CC	2020	Drought	25K	FarmCPU+Kin	AX-158538895	5A	622986965	0.135	G	1.11222	0.00099707	TraesCS5A02G442500	Eukaryotic translation initiation factor 3 subunit B	X
28	CC	2020	Drought	GBS	FarmCPU+Kin	S1A_571959844	1A	571959844	4.82	G	1.26428	2.14647e-09	-	-	X	X
29	CC	2020	Drought	GBS	FarmCPU+Kin	S5B_571321876	5B	571321876	5.42	T	0.958867	7.45065e-08	TraesCS5B02G392700	Pectinesterase inhibitor domain-containing protein	X	X
30	CC	2020	Drought	GBS	FarmCPU+Kin	S6A_1730356	6A	1730356	9.127	T	0.842844	3.11342e-07	-	-	X	X
31	CC	2020	Drought	GBS	FarmCPU+Kin	S3A_742590070	3A	742590070	14.138	A	1.05099	3.57248e-06	-	-	X	X
32	CC	2020	Drought	GBS	FarmCPU+Kin	S7B_600008059	7B	600008059	1.694	T	0.91914	4.71802e-06	TraesCS7B02G343800	BHLH domain-containing protein	X	X
33	CC	2020	Drought	GBS	FarmCPU+Kin	S3B_246504012	3B	246504012	6.487	C	0.926297	1.03812e-05	TraesCS3B02G210400	Hypothetical protein	X	X
34	CC	2020	Drought	GBS	FarmCPU+Kin	S4A_174706621	4A	174706621	0.0023749	G	0.967494	1.39982e-05	-	-	X	X
35	CC	2020	Drought	GBS	FarmCPU+Kin	S1A_483024571	1A	483024571	7.791	G	0.746797	2.54608e-05	-	-	X	X
36	CC	2020	Drought	GBS	FarmCPU+Kin	S1A_368364727	1A	368364727	3.419	T	0.870424	3.12216e-05	TraesCS1A02G205900	Replication factor A C-termi-l domain-containing protein	X	X
37	CC	2020	Drought	GBS	FarmCPU+Kin	S1A_532246897	1A	532246897	4.513	G	0.895383	4.58103e-05	-	-	X	X
38	CC	2020	Drought	GBS	FarmCPU+Kin	S7B_34050712	7B	34050712	0.218	T	0.758867	6.6765e-05	-	-	X	X
39	CC	2020	Drought	GBS	FarmCPU+Kin	S2A_116446764	2A	116446764	5.251	G	0.647418	0.000197182	TraesCS2A02G164100	R- helicase	X
40	CC	2020	Drought	GBS	FarmCPU+Kin	S7A_57742450	7A	57742450	3.469	G	0.780458	0.000285407	-	-	X
41	CC	2020	Drought	GBS	FarmCPU+Kin	S5B_264879870	5B	264879870	3.178	G	0.549951	0.000321952	-	-	X
42	CC	2020	Drought	GBS	FarmCPU+Kin	S5B_668828161	5B	668828161	0.846	A	0.701097	0.000341022	TraesCS5B02G501500	BED-type domain-containing protein	X
43	CC	2020	Drought	GBS	FarmCPU+Kin	S2B_26885130	2B	26885130	1.7	G	0.692494	0.000349101	-	-	X
44	CC	2020	Drought	GBS	FarmCPU+Kin	S3B_781113409	3B	781113409	0.676	T	0.703038	0.000404227	-	-	X
45	CC	2020	Drought	GBS	FarmCPU+Kin	S2A_73179800	2A	73179800	2.536	T	0.660901	0.000760633	TraesCS2A02G124100	-D(P)H dehydroge-se (quinone)	X
46	CC	2020	Drought	GBS	FarmCPU+Kin	S2B_553981776	2B	553981776	2.599	C	0.659128	0.000793418	TraesCS2B02G390300	Major facilitator superfamily (MFS) profile domain-containing protein	X
47	CC	2020	Drought	GBS	FarmCPU+Kin	S2A_434613302	2A	434613302	4.81	C	0.65574	0.000884806	TraesCS2A02G269300	Lipase	X
48	CC	2020	Drought	GBS	FarmCPU+Kin	S3B_11466598	3B	11466598	4.253	A	0.783302	0.000911776	TraesCS3B02G026300	Hypothetical protein	X
1	CC	2021	Drought	25K	MLM+PCA+Kin	AX-158591111	7A	36356229	8.04	G	3.67182	2.72162e-05	-	-	X	X
2	CC	2021	Drought	25K	MLM+PCA+Kin	AX-109432523	6D	202973760	9.922	G	2.14063	6.9495e-05	TraesCS6D02G181100	Cyclic nucleotide-binding domain-containing protein	X
3	CC	2021	Drought	25K	MLM+PCA+Kin	BobWhite_c38340_243	4B	424062254	11.681	T	2.57964	9.18611e-05	TraesCS4B02G196900	Elongation factor 1-alpha	X
4	CC	2021	Drought	25K	MLM+PCA+Kin	IAAV4595	4B	428704366	10.298	G	1.91238	0.000155722	-	-	X
5	CC	2021	Drought	25K	MLM+PCA+Kin	AX-158594835	7D	11021546	7.565	T	1.79364	0.000216094	TraesCS7D02G023600	AAA+ ATPase domain-containing protein	X
6	CC	2021	Drought	25K	MLM+PCA+Kin	wsnp_Ex_c23383_32628864	6D	157321556	8.986	A	1.97126	0.000225481	TraesCS6D02G170600	YLP motif-containing protein 1	X
7	CC	2021	Drought	25K	MLM+PCA+Kin	RAC875_c25710_297	4A	609814008	11.357	C	2.37894	0.000275668	TraesCS4A02G321400	Hypothetical protein	X
8	CC	2021	Drought	25K	MLM+PCA+Kin	TA003665-0980	5B	284160903	11.844	A	2.37894	0.000275668	-	-	X
9	CC	2021	Drought	25K	MLM+PCA+Kin	Excalibur_c26226_458	4B	422772391	11.794	A	2.37597	0.000290033	-	-	X
10	CC	2021	Drought	25K	MLM+PCA+Kin	BS00064935_51	4B	418753218	10.337	A	2.2967	0.000329425	TraesCS4B02G194900	Hypothetical protein	X
11	CC	2021	Drought	25K	MLM+PCA+Kin	AX-158533793	5B	257012244	6.531	T	3.17532	0.000336082	TraesCS5B02G137400	Major facilitator superfamily (MFS) profile domain-containing protein	X
12	CC	2021	Drought	25K	MLM+PCA+Kin	AX-94899864	4B	422036849	11.158	C	2.3886	0.000357218	-	-	X
13	CC	2021	Drought	25K	MLM+PCA+Kin	wsnp_Ra_c15715_24192817	4B	423046224	11.991	T	2.3886	0.000357218	TraesCS4B02G196300	Alpha-taxilin	X
14	CC	2021	Drought	25K	MLM+PCA+Kin	AX-111577815	4B	423058391	11.387	A	2.3886	0.000357218	-	-	X
15	CC	2021	Drought	25K	MLM+PCA+Kin	TA004394-0527	4B	423358206	11.622	A	2.3886	0.000357218	TraesCS4B02G196600	AB hydrolase-1 domain-containing protein	X
16	CC	2021	Drought	25K	MLM+PCA+Kin	BS00022581_51	1B	413985912	5.97	G	2.17402	0.000441967	TraesCS1B02G230300	Nucleoside diphosphate ki-se	X
17	CC	2021	Drought	25K	MLM+PCA+Kin	Ku_c20100_1746	7A	1720383	4.797	T	1.40712	0.000498473	-	-	X
18	CC	2021	Drought	25K	MLM+PCA+Kin	RAC875_c52560_438	7A	47515728	7.254	A	1.59799	0.000560356	-	-	X
19	CC	2021	Drought	25K	MLM+PCA+Kin	AX-94619572	3A	510591503	2.596	C	1.76388	0.000570417	TraesCS3A02G281700	Hypothetical protein	X
20	CC	2021	Drought	25K	MLM+PCA+Kin	Tdurum_contig55193_296	6A	6596890	6.588	G	2.01484	0.000604355	TraesCS6A02G013400	Centromere protein O	X
21	CC	2021	Drought	25K	MLM+PCA+Kin	AX-158530953	6D	224747693	7.55	A	1.8146	0.000669445	-	-	X
22	CC	2021	Drought	25K	MLM+PCA+Kin	wsnp_Ex_c3119_5763762	4A	106340286	7.934	T	1.88162	0.000699939	TraesCS4A02G096800	Hypothetical protein	X
23	CC	2021	Drought	25K	MLM+PCA+Kin	wsnp_Ex_c28930_38008757	3A	572321416	6.703	C	2.13845	0.000710753	TraesCS3A02G327200	Protein translation factor SUI1 homolog	X
24	CC	2021	Drought	25K	MLM+PCA+Kin	Excalibur_c33545_134	3A	572326598	6.599	C	2.13845	0.000710753	-	-	X
25	CC	2021	Drought	25K	MLM+PCA+Kin	BS00063804_51	3A	363425394	9.901	G	2.11565	0.00073939	TraesCS3A02G206500	Hypothetical protein	X
26	CC	2021	Drought	25K	MLM+PCA+Kin	AX-108764047	4B	646670807	7.628	G	1.92738	0.000796527	TraesCS4B02G355800	F-box domain-containing protein	X
27	CC	2021	Drought	25K	MLM+PCA+Kin	RFL_Contig2277_1527	4B	13422574	8.816	C	1.44199	0.00083169	TraesCS4B02G018800	PH domain-containing protein	X
28	CC	2021	Drought	25K	MLM+PCA+Kin	GENE-0235_131	1A	381316740	3.336	G	2.39345	0.000917746	TraesCS1A02G215800	Calcineurin B-like protein	X
29	CC	2021	Drought	25K	MLM+PCA+Kin	wsnp_Ex_c37749_45436366	6D	178681864	6.977	T	1.76204	0.000969662	-	-	X
30	CC	2021	Drought	25K	MLM+PCA+Kin	BS00022992_51	6A	83647788	5.897	C	2.7049	0.000978864	TraesCS6A02G113800	AP complex subunit sigma	X
31	CC	2021	Drought	25K	MLM+PCA+Kin	BS00029257_51	UN	51244461	6.074	G	2.7049	0.000978864	-	-	X
32	CC	2021	Drought	25K	MLM+PCA+Kin	Excalibur_rep_c74650_187	UN	298962262	5.897	G	2.7049	0.000978864	-	-	X
33	CC	2021	Drought	25K	MLM+PCA+Kin	GENE-4231_250	UN	326738608	6.074	T	2.7049	0.000978864	-	-	X
34	CC	2021	Drought	GBS	FarmCPU+PCA+Kin	S7A_677267753	7A	677267753	16.802	C	2.54337	7.63061e-06	-	-	X	X
35	CC	2021	Drought	GBS	FarmCPU+PCA+Kin	S2A_143209465	2A	143209465	17.934	T	2.6764	5.76684e-05	TraesCS2A02G183200	S-acyltransferase	X	X
36	CC	2021	Drought	GBS	FarmCPU+PCA+Kin	S6A_684245	6A	684245	14.19	G	3.11012	0.000101255	-	-	X
37	CC	2021	Drought	GBS	FarmCPU+PCA+Kin	S6A_684252	6A	684252	14.19	A	3.11012	0.000101255	-	-	X
38	CC	2021	Drought	GBS	FarmCPU+PCA+Kin	S6A_684254	6A	684254	14.19	A	3.11012	0.000101255	-	-	X
39	CC	2021	Drought	GBS	FarmCPU+PCA+Kin	S6A_684274	6A	684274	14.19	C	3.11012	0.000101255	-	-	X
40	CC	2021	Drought	GBS	FarmCPU+PCA+Kin	S2D_606694269	2D	606694269	17.442	C	2.5471	0.000103747	-	-	X
41	CC	2021	Drought	GBS	FarmCPU+PCA+Kin	S1A_5065601	1A	5065601	10.259	G	2.62033	0.000387033	-	-	X
42	CC	2021	Drought	GBS	FarmCPU+PCA+Kin	S7A_46971736	7A	46971736	16.325	G	2.11825	0.000498584	-	-	X
43	CC	2021	Drought	GBS	FarmCPU+PCA+Kin	S4B_669910321	4B	669910321	13.683	T	2.14986	0.00055508	-	-	X
44	CC	2021	Drought	GBS	FarmCPU+PCA+Kin	S3D_5005249	3D	5005249	17.559	A	2.41776	0.000636653	-	-	X
45	CC	2021	Drought	GBS	FarmCPU+PCA+Kin	S6B_157131133	6B	157131133	9.792	C	1.96435	0.000823722	-	-	X
46	CC	2021	Drought	GBS	FarmCPU+PCA+Kin	S3B_740540927	3B	740540927	6.881	T	2.13773	0.00086901	TraesCS3B02G497100	F-box protein AT5G49610-like beta-propeller domain-containing protein	X
1	GNPS	2020	Drought	25K	FarmCPU+Kin	RAC875_c27530_860	2A	760571517	3.279	A	3.60031	4.51526e-06	-	-	X	X
2	GNPS	2020	Drought	25K	FarmCPU+Kin	IACX6178	2A	15612788	2.694	C	3.93385	5.41349e-06	TraesCS2A02G036300	Acetyl-CoA C-acetyltransferase	X	X
3	GNPS	2020	Drought	25K	FarmCPU+Kin	Excalibur_c6567_845	5A	504573883	4.914	A	2.8183	2.545e-05	-	-	X	X
4	GNPS	2020	Drought	25K	FarmCPU+Kin	wsnp_Ex_c22766_31972202	3A	517076647	5.751	A	4.29866	4.01049e-05	-	-	X	X
5	GNPS	2020	Drought	25K	FarmCPU+Kin	IAAV1903	2B	176294659	3.717	C	4.30555	7.25344e-05	TraesCS2B02G198600	Peptidase S9 prolyl oligopeptidase catalytic domain-containing protein	X
6	GNPS	2020	Drought	25K	FarmCPU+Kin	BS00021909_51	UN	40584176	4.678	A	2.2503	0.000110563	-	-	X
7	GNPS	2020	Drought	25K	FarmCPU+Kin	Kukri_c3582_87	1A	474642168	5.881	G	2.69132	0.000124758	TraesCS1A02G279000	Hypothetical protein	X
8	GNPS	2020	Drought	25K	FarmCPU+Kin	BobWhite_c986_285	7D	5336936	4.396	G	2.97136	0.0002013	TraesCS7D02G012400	Protein ki-se domain-containing protein	X
9	GNPS	2020	Drought	25K	FarmCPU+Kin	AX-158530680	6D	461361631	0.693	A	2.60821	0.000293189	TraesCS6D02G379900	Hypothetical protein	X
10	GNPS	2020	Drought	25K	FarmCPU+Kin	AX-158551212	5A	25095856	3.635	A	5.84868	0.000305089	TraesCS5A02G029400	Thioesterase domain-containing protein	X
11	GNPS	2020	Drought	25K	FarmCPU+Kin	AX-95235821	5B	10445919	4.794	T	2.3266	0.000402624	-	-	X
12	GNPS	2020	Drought	25K	FarmCPU+Kin	wsnp_Ku_c16358_25225060	2A	715301763	0.251	C	2.88865	0.000441835	-	-	X
13	GNPS	2020	Drought	25K	FarmCPU+Kin	IAAV7841	2B	657790829	0.893	G	3.01458	0.000477599	TraesCS2B02G463800	BHLH domain-containing protein	X
14	GNPS	2020	Drought	25K	FarmCPU+Kin	RAC875_c29937_325	2B	708436540	1.338	T	2.81243	0.000485739	-	-	X
15	GNPS	2020	Drought	25K	FarmCPU+Kin	AX-158566466	6B	458586342	1.226	T	2.76908	0.000699011	-	-	X
16	GNPS	2020	Drought	25K	FarmCPU+Kin	GENE-3321_201	UN	324103052	0.031199	C	3.52226	0.000731919	-	-	X
17	GNPS	2020	Drought	25K	FarmCPU+Kin	AX-95159805	1A	515553934	2.284	G	2.91317	0.000793334	-	-	X
18	GNPS	2020	Drought	25K	FarmCPU+Kin	GENE-3990_27	UN	326043373	1.076	C	2.76004	0.000817687	-	-	X
19	GNPS	2020	Drought	25K	FarmCPU+Kin	BobWhite_rep_c50145_387	5A	26461203	0.208	T	3.38593	0.000846281	TraesCS5A02G030400	RCK N-termi-l domain-containing protein	X
20	GNPS	2020	Drought	25K	FarmCPU+Kin	AX-108790972	5A	26468300	0.167	A	3.38593	0.000846281	TraesCS5A02G030500	Tubulin-specific chaperone A	X
21	GNPS	2020	Drought	25K	FarmCPU+Kin	Excalibur_c56240_200	3A	651627242	3.965	C	3.27628	0.000872952	-	-	X
22	GNPS	2020	Drought	GBS	FarmCPU+Kin	S3B_70866066	3B	70866066	17.224	G	7.27522	2.01336e-11	TraesCS3B02G104400	Aminoacyl-transfer R- synthetases class-II family profile domain-containing protein	X	X
23	GNPS	2020	Drought	GBS	FarmCPU+Kin	S6D_15357427	6D	15357427	4.878	A	7.78393	4.03006e-07	TraesCS6D02G037100	Hypothetical protein	X	X
24	GNPS	2020	Drought	GBS	FarmCPU+Kin	S5B_37772557	5B	37772557	0.148	A	4.1779	8.10526e-07	-	-	X	X
25	GNPS	2020	Drought	GBS	FarmCPU+Kin	S2B_44752993	2B	44752993	7.815	G	3.38811	1.82162e-06	TraesCS2B02G080200	non-specific serine/threonine protein ki-se	X	X
26	GNPS	2020	Drought	GBS	FarmCPU+Kin	SUN_84400519	UN	84400519	14.237	A	5.25304	2.85045e-06	-	-	X	X
27	GNPS	2020	Drought	GBS	FarmCPU+Kin	S2D_642333059	2D	642333059	12.524	C	5.32306	3.64757e-06	TraesCS2D02G580400	C2H2-type domain-containing protein	X	X
28	GNPS	2020	Drought	GBS	FarmCPU+Kin	S1B_678260213	1B	678260213	1.799	C	4.37225	3.72146e-06	TraesCS1B02G469300	DYW domain-containing protein	X	X
29	GNPS	2020	Drought	GBS	FarmCPU+Kin	S5A_417313906	5A	417313906	4.082	T	4.63193	5.32457e-06	-	-	X	X
30	GNPS	2020	Drought	GBS	FarmCPU+Kin	S4A_47106691	4A	47106691	4.555	T	4.64743	3.66192e-05	-	-	X	X
31	GNPS	2020	Drought	GBS	FarmCPU+Kin	S2D_618248679	2D	618248679	4.823	T	3.71586	0.000111348	-	-	X
32	GNPS	2020	Drought	GBS	FarmCPU+Kin	S5D_490968989	5D	490968989	0.717	C	9.48372	0.000115377	TraesCS5D02G436400	Hypothetical protein	X
33	GNPS	2020	Drought	GBS	FarmCPU+Kin	S3A_662565386	3A	662565386	6.743	C	7.60876	0.000184941	-	-	X
34	GNPS	2020	Drought	GBS	FarmCPU+Kin	S7B_611339740	7B	611339740	10.196	A	3.02803	0.000185873	-	-	X
35	GNPS	2020	Drought	GBS	FarmCPU+Kin	S2B_69048628	2B	69048628	8.581	C	3.60647	0.000448724	-	-	X
36	GNPS	2020	Drought	GBS	FarmCPU+Kin	S6A_596503941	6A	596503941	0.0027071	T	3.1899	0.000898224	-	-	X
1	GNPS	2021	Drought	25K	FarmCPU+PCA+Kin	IAAV2401	5A	657383715	5.436	T	3.39377	3.29128e-08	-	-	X	X
2	GNPS	2021	Drought	25K	FarmCPU+PCA+Kin	wsnp_JD_c2722_3653988	3A	21788554	3.722	T	3.51053	5.57313e-08	-	-	X	X
3	GNPS	2021	Drought	25K	FarmCPU+PCA+Kin	AX-158586137	5B	599619662	5.824	T	4.11436	3.78583e-07	-	-	X	X
4	GNPS	2021	Drought	25K	FarmCPU+PCA+Kin	BS00110075_51	5A	549800724	1.614	G	2.60505	6.34468e-07	TraesCS5A02G347300	Subtilisin-like protease	X	X
5	GNPS	2021	Drought	25K	FarmCPU+PCA+Kin	RAC875_c57829_83	3B	66186207	1.042	C	3.44007	1.52069e-06	TraesCS3B02G098800	C3H1-type domain-containing protein	X	X
6	GNPS	2021	Drought	25K	FarmCPU+PCA+Kin	AX-94488049	5B	707707827	0.026306	T	2.69496	8.0171e-06	TraesCS5B02G561500	Importin N-termi-l domain-containing protein	X	X
7	GNPS	2021	Drought	25K	FarmCPU+PCA+Kin	GENE-3440_199	5B	445453357	6.641	A	3.05862	9.47404e-06	TraesCS5B02G261000	HECT-type E3 ubiquitin transferase	X	X
8	GNPS	2021	Drought	25K	FarmCPU+PCA+Kin	IAAV8536	UN	353560758	2.027	A	3.62464	1.03736e-05	-	-	X	X
9	GNPS	2021	Drought	25K	FarmCPU+PCA+Kin	RAC875_c7110_2706	6B	282987613	1.395	T	1.70534	4.99229e-05	TraesCS6B02G212900	Hypothetical protein	X
10	GNPS	2021	Drought	25K	FarmCPU+PCA+Kin	RAC875_c25203_969	3B	672104886	1.556	T	1.98895	5.19587e-05	-	-	X
11	GNPS	2021	Drought	25K	FarmCPU+PCA+Kin	BobWhite_c14686_86	2B	463771093	0.035197	G	3.07004	7.0515e-05	TraesCS2B02G324400	T-complex protein 11	X
12	GNPS	2021	Drought	25K	FarmCPU+PCA+Kin	Tdurum_contig41142_267	6B	664460381	5.144	G	2.52388	0.000132726	-	-	X
13	GNPS	2021	Drought	25K	FarmCPU+PCA+Kin	wsnp_BE403597A_Ta_2_1	2A	564503115	5.557	G	2.38852	0.000164196	TraesCS2A02G331600	Hypothetical protein	X
14	GNPS	2021	Drought	25K	FarmCPU+PCA+Kin	Tdurum_contig7992_605	4A	710413139	0.207	C	2.71832	0.000251615	TraesCS4A02G442500	Fe2OG dioxyge-se domain-containing protein	X
15	GNPS	2021	Drought	25K	FarmCPU+PCA+Kin	wsnp_Ex_c19993_29024127	UN	480319517	1.893	A	2.66164	0.000316992	-	-	X
16	GNPS	2021	Drought	25K	FarmCPU+PCA+Kin	wsnp_JD_c29301_23358365	2B	460823239	0.165	G	2.42611	0.000387907	TraesCS2B02G322400	L-ascorbate peroxidase	X
17	GNPS	2021	Drought	25K	FarmCPU+PCA+Kin	wsnp_Ex_rep_c67299_65844168	1B	586292418	0.933	G	3.06615	0.000420515	TraesCS1B02G356900	Mitochondrial-processing peptidase subunit alpha	X
18	GNPS	2021	Drought	25K	FarmCPU+PCA+Kin	wsnp_Ex_rep_c67299_65845319	1B	586296143	0.828	G	3.06615	0.000420515	-	-	X
19	GNPS	2021	Drought	25K	FarmCPU+PCA+Kin	BS00039187_51	2B	781584322	0.0049914	A	2.06539	0.000454064	TraesCS2B02G598600	C2 domain-containing protein	X
20	GNPS	2021	Drought	25K	FarmCPU+PCA+Kin	BS00059062_51	7B	545991480	0.0037331	T	2.99595	0.00054589	TraesCS7B02G304600	Hypothetical protein	X
21	GNPS	2021	Drought	25K	FarmCPU+PCA+Kin	AX-158538029	2A	31598360	1.229	C	2.65343	0.000583302	TraesCS2A02G070900	cin-myl-alcohol dehydroge-se	X
22	GNPS	2021	Drought	25K	FarmCPU+PCA+Kin	BobWhite_c23946_75	6B	356817664	0.926	T	6.7243	0.000657307	-	-	X
23	GNPS	2021	Drought	25K	FarmCPU+PCA+Kin	Tdurum_contig12116_297	UN	480318916	0.331	C	2.8933	0.000673057	-	-	X
24	GNPS	2021	Drought	25K	FarmCPU+PCA+Kin	AX-108904713	3A	365957503	0.886	T	2.43449	0.000699767	-	-	X
25	GNPS	2021	Drought	25K	FarmCPU+PCA+Kin	Excalibur_c18275_211	2B	454326732	0.044543	G	2.30778	0.000724928	TraesCS2B02G318400	non-specific serine/threonine protein ki-se	X
26	GNPS	2021	Drought	25K	FarmCPU+PCA+Kin	wsnp_Ku_c58640_61287250	2B	456176612	0.044543	G	2.30778	0.000724928	-	-	X
27	GNPS	2021	Drought	25K	FarmCPU+PCA+Kin	RFL_Contig3563_1130	4B	517623800	3.222	C	2.08484	0.000733154	-	-	X
28	GNPS	2021	Drought	25K	FarmCPU+PCA+Kin	BS00091002_51	3A	666242520	0.0022104	T	2.89157	0.00077756	-	-	X
29	GNPS	2021	Drought	25K	FarmCPU+PCA+Kin	AX-158542275	4B	530475610	1.249	C	1.88621	0.000844833	TraesCS4B02G261500	Methyltransferase-like protein 2	X
30	GNPS	2021	Drought	25K	FarmCPU+PCA+Kin	BS00037103_51	5B	622390871	0.802	C	3.40422	0.000862442	TraesCS5B02G450300	Hypothetical protein	X
31	GNPS	2021	Drought	25K	FarmCPU+PCA+Kin	BS00009311_51	5B	488106784	0.531	A	2.19238	0.000882959	-	-	X
32	GNPS	2021	Drought	25K	FarmCPU+PCA+Kin	RFL_Contig4849_702	2B	464290381	0.764	T	2.86622	0.000899763	TraesCS2B02G324700	DDT domain-containing protein	X
33	GNPS	2021	Drought	25K	FarmCPU+PCA+Kin	wsnp_Ex_c6217_10848574	3A	369404848	0.837	T	2.41106	0.00090181	TraesCS3A02G208600	Beta-galactosidase	X
34	GNPS	2021	Drought	25K	FarmCPU+PCA+Kin	AX-111531424	6B	101193197	1.2346e-05	T	2.15258	0.000917331	-	-	X
35	GNPS	2021	Drought	25K	FarmCPU+PCA+Kin	AX-158522676	2D	9279111	0.004676	T	2.5403	0.000957376	-	-	X
36	GNPS	2021	Drought	GBS	FarmCPU+PCA+Kin	S7A_32370602	7A	32370602	8.138	T	5.05044	7.14539e-05	-	-	X	X
37	GNPS	2021	Drought	GBS	FarmCPU+PCA+Kin	S7A_32691168	7A	32691168	7.89	A	4.87613	7.98985e-05	-	-	X	X
38	GNPS	2021	Drought	GBS	FarmCPU+PCA+Kin	S7A_32691172	7A	32691172	7.89	A	4.87613	7.98985e-05	-	-	X	X
39	GNPS	2021	Drought	GBS	FarmCPU+PCA+Kin	S6B_600787316	6B	600787316	5.65	T	6.98082	0.000195762	TraesCS6B02G341300	GDSL esterase/lipase	X
40	GNPS	2021	Drought	GBS	FarmCPU+PCA+Kin	S4A_703230434	4A	703230434	4.633	A	7.00746	0.000230543	-	-	X
41	GNPS	2021	Drought	GBS	FarmCPU+PCA+Kin	S7B_53645227	7B	53645227	2.212	C	5.9848	0.000444904	-	-	X
42	GNPS	2021	Drought	GBS	FarmCPU+PCA+Kin	S2B_184494478	2B	184494478	5.711	C	5.09699	0.000462756	-	-	X
43	GNPS	2021	Drought	GBS	FarmCPU+PCA+Kin	S3B_822981919	3B	822981919	5.14	C	4.49746	0.000491834	TraesCS3B02G603800	Protein ki-se domain-containing protein	X
44	GNPS	2021	Drought	GBS	FarmCPU+PCA+Kin	S2B_395733466	2B	395733466	4.134	T	7.08833	0.000564172	-	-	X
45	GNPS	2021	Drought	GBS	FarmCPU+PCA+Kin	S7B_52743690	7B	52743690	6.029	T	5.60429	0.000716143	-	-	X
46	GNPS	2021	Drought	GBS	FarmCPU+PCA+Kin	S7B_650620691	7B	650620691	1.842	C	4.43357	0.00073976	-	-	X
47	GNPS	2021	Drought	GBS	FarmCPU+PCA+Kin	S7B_648467984	7B	648467984	1.73	A	9.85172	0.000794189	-	-	X
48	GNPS	2021	Drought	GBS	FarmCPU+PCA+Kin	S7B_648468018	7B	648468018	1.73	A	9.85172	0.000794189	-	-	X
49	GNPS	2021	Drought	GBS	FarmCPU+PCA+Kin	S6B_4874580	6B	4874580	3.993	G	5.53298	0.000823936	-	-	X
50	GNPS	2021	Drought	GBS	FarmCPU+PCA+Kin	S4A_709851815	4A	709851815	4.535	T	5.24978	0.000880364	TraesCS4A02G441000	Bowman-Birk serine protease inhibitors family domain-containing protein	X
51	GNPS	2021	Drought	GBS	FarmCPU+PCA+Kin	S5A_445241637	5A	445241637	3.618	A	4.35245	0.00098926	TraesCS5A02G230100	Pentacotripeptide-repeat region of PRORP domain-containing protein	X
1	GYPS	2020	Drought	25K	FarmCPU+PCA+Kin	AX-158535269	6B	685344815	9.493	A	0.32844	4.73969e-06	TraesCS6B02G411800	Serine aminopeptidase S33 domain-containing protein	X	X
2	GYPS	2020	Drought	25K	FarmCPU+PCA+Kin	wsnp_Ex_c63909_62932669	2A	764104411	7.585	C	0.348715	2.52059e-05	-	-	X	X
3	GYPS	2020	Drought	25K	FarmCPU+PCA+Kin	wsnp_Ex_c63909_62932437	2A	764104741	7.585	C	0.348715	2.52059e-05	-	-	X	X
4	GYPS	2020	Drought	25K	FarmCPU+PCA+Kin	BS00049871_51	7A	539856458	6.394	C	0.299889	3.00924e-05	TraesCS7A02G366200	Receptor ki-se-like protein Xa21	X	X
5	GYPS	2020	Drought	25K	FarmCPU+PCA+Kin	AX-158558059	UN	11768352	4.71	G	0.34051	3.212e-05	-	-	X	X
6	GYPS	2020	Drought	25K	FarmCPU+PCA+Kin	wsnp_Ex_c63909_62932893	2A	764103300	7.398	G	0.348331	3.63905e-05	-	-	X	X
7	GYPS	2020	Drought	25K	FarmCPU+PCA+Kin	AX-94617616	5B	697511720	6.143	G	0.267471	7.18634e-05	-	-	X
8	GYPS	2020	Drought	25K	FarmCPU+PCA+Kin	AX-108744710	2A	764102181	6.155	T	0.313449	9.25629e-05	-	-	X
9	GYPS	2020	Drought	25K	FarmCPU+PCA+Kin	BobWhite_c66165_77	7A	540879883	7.29	C	0.277859	0.000111759	TraesCS7A02G367600	RING-Gid-type domain-containing protein	X
10	GYPS	2020	Drought	25K	FarmCPU+PCA+Kin	AX-95233557	3B	736914219	7.766	A	0.336145	0.0001315	-	-	X
11	GYPS	2020	Drought	25K	FarmCPU+PCA+Kin	BS00068592_51	UN	88053951	5.824	T	0.278895	0.000132601	-	-	X
12	GYPS	2020	Drought	25K	FarmCPU+PCA+Kin	wsnp_CAP11_c68_106078	3A	688673059	5.013	C	0.273073	0.000153	-	-	X
13	GYPS	2020	Drought	25K	FarmCPU+PCA+Kin	BobWhite_c48560_103	3A	516632034	5.476	A	0.351228	0.000160632	-	-	X
14	GYPS	2020	Drought	25K	FarmCPU+PCA+Kin	JD_c49225_324	3A	568383403	5.582	T	0.454262	0.000175872	-	-	X
15	GYPS	2020	Drought	25K	FarmCPU+PCA+Kin	AX-95202607	1B	678469978	6.568	G	0.252201	0.000176121	TraesCS1B02G469800	FAD-binding PCMH-type domain-containing protein	X
16	GYPS	2020	Drought	25K	FarmCPU+PCA+Kin	BobWhite_c20073_382	1A	584674140	5.539	T	0.269001	0.00018782	TraesCS1A02G433300	DUF2062 domain-containing protein	X
17	GYPS	2020	Drought	25K	FarmCPU+PCA+Kin	BS00033372_51	3B	564760298	6.035	C	0.418029	0.000191622	TraesCS3B02G354100	AB hydrolase-1 domain-containing protein	X
18	GYPS	2020	Drought	25K	FarmCPU+PCA+Kin	AX-158545078	1B	678444494	5.487	C	0.239885	0.000197252	TraesCS1B02G469700	NB-ARC domain-containing protein	X
19	GYPS	2020	Drought	25K	FarmCPU+PCA+Kin	RAC875_c27530_860	2A	760571517	4.738	A	0.233895	0.000201029	-	-	X
20	GYPS	2020	Drought	25K	FarmCPU+PCA+Kin	Ra_c18741_604	7A	539852306	6.038	G	0.278672	0.000204396	TraesCS7A02G366100; TraesCS7A02G366200	Hypothetical protein	X
21	GYPS	2020	Drought	25K	FarmCPU+PCA+Kin	wsnp_Ex_c22766_31972202	3A	517076647	4.734	A	0.32261	0.000223188	-	-	X
22	GYPS	2020	Drought	25K	FarmCPU+PCA+Kin	AX-158558042	UN	11768325	6.831	G	0.305515	0.0002667	-	-	X
23	GYPS	2020	Drought	25K	FarmCPU+PCA+Kin	Kukri_c18148_913	UN	455119019	6.511	T	0.255174	0.000289651	-	-	X
24	GYPS	2020	Drought	25K	FarmCPU+PCA+Kin	BobWhite_c986_285	7D	5336936	4.395	G	0.236384	0.000303579	TraesCS7D02G012400	Protein ki-se domain-containing protein	X
25	GYPS	2020	Drought	25K	FarmCPU+PCA+Kin	AX-95102170	7A	539315154	4.769	T	0.268025	0.000326491	TraesCS7A02G365200	Hypothetical protein	X
26	GYPS	2020	Drought	25K	FarmCPU+PCA+Kin	BobWhite_c47143_592	6A	574486815	5.053	G	0.229248	0.000382225	TraesCS6A02G341800	Neprosin PEP catalytic domain-containing protein	X
27	GYPS	2020	Drought	25K	FarmCPU+PCA+Kin	Tdurum_contig29240_206	7A	702404669	5.065	G	0.259837	0.000399202	TraesCS7A02G518500	Formamidopyrimidine-D- glycosylase catalytic domain-containing protein	X
28	GYPS	2020	Drought	25K	FarmCPU+PCA+Kin	TA004174-0504	3A	521305030	5.435	A	0.245434	0.0004077	-	-	X
29	GYPS	2020	Drought	25K	FarmCPU+PCA+Kin	wsnp_Ex_c42698_49211728	3A	521305285	5.367	G	0.245434	0.0004077	-	-	X
30	GYPS	2020	Drought	25K	FarmCPU+PCA+Kin	TA003900-0407	1B	501366220	4.701	A	0.397841	0.00048652	TraesCS1B02G288100	Coro-tine-insensitive protein 1	X
31	GYPS	2020	Drought	25K	FarmCPU+PCA+Kin	CAP12_c1784_424	1B	542579305	4.186	A	0.213686	0.000506859	TraesCS1B02G317500	Chlorophyll a-b binding protein, chloroplastic	X
32	GYPS	2020	Drought	25K	FarmCPU+PCA+Kin	AX-94951542	5B	42393918	4.529	G	0.262281	0.000513872	-	-	X
33	GYPS	2020	Drought	25K	FarmCPU+PCA+Kin	AX-158541657	3B	733824117	5.328	A	0.394232	0.000517147	-	-	X
34	GYPS	2020	Drought	25K	FarmCPU+PCA+Kin	RAC875_c27548_234	7B	626239330	4.581	G	0.237223	0.000611787	-	-	X
35	GYPS	2020	Drought	25K	FarmCPU+PCA+Kin	AX-158561881	2A	31170478	4.646	C	0.242491	0.000651225	-	-	X
36	GYPS	2020	Drought	25K	FarmCPU+PCA+Kin	Tdurum_contig5522_455	UN	480319278	4.989	A	0.249534	0.000685653	-	-	X
37	GYPS	2020	Drought	25K	FarmCPU+PCA+Kin	AX-158614492	3B	723272523	5.941	A	0.578978	0.000709052	-	-	X
38	GYPS	2020	Drought	25K	FarmCPU+PCA+Kin	AX-158590256	7A	539301310	3.828	C	0.256624	0.000727889	-	-	X
39	GYPS	2020	Drought	25K	FarmCPU+PCA+Kin	AX-94463519	5A	16976687	4.191	T	0.264607	0.00075247	-	-	X
40	GYPS	2020	Drought	25K	FarmCPU+PCA+Kin	IAAV1903	2B	176294659	4.319	C	0.334247	0.000811003	TraesCS2B02G198600	Peptidase S9 prolyl oligopeptidase catalytic domain-containing protein	X
41	GYPS	2020	Drought	25K	FarmCPU+PCA+Kin	Kukri_c322_1394	4B	520238782	3.84	C	0.261744	0.000843297	TraesCS4B02G255300	F-box domain-containing protein	X
42	GYPS	2020	Drought	25K	FarmCPU+PCA+Kin	IAAV151	6A	574479870	4.319	C	0.212879	0.000851054	-	-	X
43	GYPS	2020	Drought	25K	FarmCPU+PCA+Kin	RAC875_c12064_296	UN	480319079	4.222	T	0.223294	0.000913363	-	-	X
44	GYPS	2020	Drought	25K	FarmCPU+PCA+Kin	Ex_c25689_1606	1A	432974940	3.618	G	0.401947	0.000973795	TraesCS1A02G245000	RING-type E3 ubiquitin transferase	X
45	GYPS	2020	Drought	25K	FarmCPU+PCA+Kin	IACX5764	1B	429699885	4.134	G	0.349703	0.000974576	TraesCS1B02G242000	D- primase	X
46	GYPS	2020	Drought	25K	FarmCPU+PCA+Kin	GENE-4923_506	7A	6497542	4.507	A	0.242543	0.000975573	-	-	X
47	GYPS	2020	Drought	25K	FarmCPU+PCA+Kin	AX-89711353	4A	631965075	3.815	A	0.373363	0.000980026	TraesCS4A02G359100	Hypothetical protein	X
48	GYPS	2020	Drought	GBS	FarmCPU+PCA+Kin	S1A_12369432	1A	12369432	16.146	A	0.439792	8.20137e-06	-	-	X	X
49	GYPS	2020	Drought	GBS	FarmCPU+PCA+Kin	SUN_84400519	UN	84400519	9.98	A	0.428452	7.71373e-05	-	-	X	X
50	GYPS	2020	Drought	GBS	FarmCPU+PCA+Kin	S4A_720048166	4A	720048166	11.08	T	0.379039	0.000122781	-	-	X
51	GYPS	2020	Drought	GBS	FarmCPU+PCA+Kin	S7B_742700963	7B	742700963	13.262	A	0.401237	0.000167612	-	-	X
52	GYPS	2020	Drought	GBS	FarmCPU+PCA+Kin	S3B_70866066	3B	70866066	12.792	G	0.392923	0.000193103	TraesCS3B02G104400	Aminoacyl-transfer R- synthetases class-II family profile domain-containing protein	X
53	GYPS	2020	Drought	GBS	FarmCPU+PCA+Kin	S7B_611339801	7B	611339801	12.905	A	0.30944	0.000262109	-	-	X
54	GYPS	2020	Drought	GBS	FarmCPU+PCA+Kin	S5B_264879868	5B	264879868	7.225	C	0.418491	0.000446856	-	-	X
55	GYPS	2020	Drought	GBS	FarmCPU+PCA+Kin	S2B_764073725	2B	764073725	15.525	G	0.350393	0.000678772	TraesCS2B02G574800	Amine oxidase domain-containing protein	X
56	GYPS	2020	Drought	GBS	FarmCPU+PCA+Kin	S1A_12587927	1A	12587927	5.346	T	0.32685	0.000744949	TraesCS1A02G026400	RGH1	X
57	GYPS	2020	Drought	GBS	FarmCPU+PCA+Kin	S6B_716767015	6B	716767015	4.725	T	0.388067	0.000754847	-	-	X
58	GYPS	2020	Drought	GBS	FarmCPU+PCA+Kin	S6B_716767016	6B	716767016	4.725	G	0.388067	0.000754847	-	-	X
59	GYPS	2020	Drought	GBS	FarmCPU+PCA+Kin	S3A_658983974	3A	658983974	9.946	A	0.406473	0.000788697	TraesCS3A02G416300; TraesCS3A02G416400	Hypothetical protein	X
60	GYPS	2020	Drought	GBS	FarmCPU+PCA+Kin	S7B_4150739	7B	4150739	12.039	A	0.350154	0.000823039	-	-	X
1	GYPS	2021	Drought	25K	MLM+Kin	AX-158586137	5B	599619662	6.632	T	0.366087	5.0376e-06	-	-	X	X
2	GYPS	2021	Drought	25K	MLM+Kin	AX-111638065	5D	304497202	4.889	G	0.297551	5.03088e-05	TraesCS5D02G201000	DUF632 domain-containing protein	X
3	GYPS	2021	Drought	25K	MLM+Kin	D_GDS7LZN02FDZX8_269	2D	603503001	4.389	A	0.280596	5.89013e-05	-	-	X
4	GYPS	2021	Drought	25K	MLM+Kin	AX-95233557	3B	736914219	5.699	A	0.33815	8.57913e-05	-	-	X
5	GYPS	2021	Drought	25K	MLM+Kin	TA002335-0425	2D	641309506	0.888	T	0.422662	0.000118164	TraesCS2D02G578600	Hypothetical protein	X
6	GYPS	2021	Drought	25K	MLM+Kin	RAC875_c64504_417	2D	642871657	0.647	G	0.433061	0.00012757	-	-	X
7	GYPS	2021	Drought	25K	MLM+Kin	RAC875_c29056_120	2D	644331870	0.624	G	0.433061	0.00012757	TraesCS2D02G585100	Prenylcysteine lyase domain-containing protein	X
8	GYPS	2021	Drought	25K	MLM+Kin	tplb0060e06_1267	2D	642871699	0.651	G	0.413516	0.000146712	-	-	X
9	GYPS	2021	Drought	25K	MLM+Kin	wsnp_JD_c2722_3653988	3A	21788554	3.804	T	0.267378	0.000167154	-	-	X
10	GYPS	2021	Drought	25K	MLM+Kin	Kukri_c42895_593	6B	65732528	2.654	T	0.555639	0.00026854	TraesCS6B02G090200	PAP-associated domain-containing protein	X
11	GYPS	2021	Drought	25K	MLM+Kin	RAC875_c12064_296	UN	480319079	0.906	T	0.251207	0.000289995	-	-	X
12	GYPS	2021	Drought	25K	MLM+Kin	RAC875_c18058_1070	3B	736913814	3.023	G	0.294925	0.000372212	TraesCS3B02G490800	DUF4220 domain-containing protein	X
13	GYPS	2021	Drought	25K	MLM+Kin	RAC875_c319_582	2B	790229405	0.531	C	0.392398	0.000381487	TraesCS2B02G610700	DUF6598 domain-containing protein	X
14	GYPS	2021	Drought	25K	MLM+Kin	Excalibur_c9619_1136	UN	289013520	0.531	A	0.392398	0.000381487	-	-	X
15	GYPS	2021	Drought	25K	MLM+Kin	GENE-0762_74	UN	308362361	0.538	G	0.392398	0.000381487	-	-	X
16	GYPS	2021	Drought	25K	MLM+Kin	RAC875_c4851_1367	2D	648112962	0.714	C	0.375113	0.000399089	-	-	X
17	GYPS	2021	Drought	25K	MLM+Kin	AX-158558042	UN	11768325	4.289	G	0.285868	0.000441381	-	-	X
18	GYPS	2021	Drought	25K	MLM+Kin	AX-94644979	4B	526724569	1.127	C	0.314468	0.000468772	-	-	X
19	GYPS	2021	Drought	25K	MLM+Kin	AX-94916236	4B	673252119	3.413	C	0.191599	0.000515275	TraesCS4B02G399200	Molybdate-anion transporter	X
20	GYPS	2021	Drought	25K	MLM+Kin	AX-158524067	3A	24782207	2.67	C	0.277308	0.000567281	-	-	X
21	GYPS	2021	Drought	25K	MLM+Kin	Kukri_c12693_396	2B	800125088	0.773	T	0.362179	0.000636674	-	-	X
22	GYPS	2021	Drought	25K	MLM+Kin	RAC875_rep_c76630_63	5B	513590465	2.336	A	0.320656	0.000705229	-	-	X
23	GYPS	2021	Drought	25K	MLM+Kin	Kukri_c94033_432	4B	520221777	4.512	C	0.270848	0.000710785	TraesCS4B02G254900	Large ribosomal subunit protein mL43	X
24	GYPS	2021	Drought	25K	MLM+Kin	IAAV2401	5A	657383715	3.143	T	0.199664	0.000717405	-	-	X
25	GYPS	2021	Drought	25K	MLM+Kin	AX-94730983	3A	742766668	5.905	G	0.268119	0.000723917	TraesCS3A02G528900	Legumain prodomain domain-containing protein	X
26	GYPS	2021	Drought	25K	MLM+Kin	AX-94691806	7B	741807108	1.703	A	0.265331	0.000775421	-	-	X
27	GYPS	2021	Drought	25K	MLM+Kin	TA003848-0343	1D	491633913	3.362	G	0.335698	0.000778153	TraesCS1D02G449200	V-type proton ATPase subunit C	X
28	GYPS	2021	Drought	25K	MLM+Kin	tplb0030l01_1677	2D	644095895	0.21	C	0.363825	0.000784192	-	-	X
29	GYPS	2021	Drought	25K	MLM+Kin	D_contig28346_467	2D	56321705	2.5	C	0.34063	0.000845234	-	-	X
30	GYPS	2021	Drought	25K	MLM+Kin	BS00009311_51	5B	488106784	2.884	A	0.224497	0.000911204	-	-	X
31	GYPS	2021	Drought	25K	MLM+Kin	D_GBUVHFX02GV41H_67	2D	57081231	1.705	G	0.316324	0.000915853	-	-	X
32	GYPS	2021	Drought	25K	MLM+Kin	AX-95228827	6A	454655948	2.337	A	0.25322	0.000919976	TraesCS6A02G242900	RST domain-containing protein	X
33	GYPS	2021	Drought	25K	MLM+Kin	BobWhite_c9057_118	5A	503782996	1.835	G	0.203954	0.000943121	TraesCS5A02G295200	Hypothetical protein	X
34	GYPS	2021	Drought	25K	MLM+Kin	D_GBB4FNX01A1ZCW_138	2D	56805578	1.642	C	0.292771	0.000972113	-	-	X
35	GYPS	2021	Drought	GBS	FarmCPU+PCA+Kin	S5A_445241637	5A	445241637	9.25	A	0.331292	4.25949e-06	TraesCS5A02G230100	Pentacotripeptide-repeat region of PRORP domain-containing protein	X	X
36	GYPS	2021	Drought	GBS	FarmCPU+PCA+Kin	S7B_742700963	7B	742700963	7.46	A	0.354822	4.98806e-05	-	-	X	X
37	GYPS	2021	Drought	GBS	FarmCPU+PCA+Kin	S6B_4874580	6B	4874580	6.79	G	0.360269	8.34925e-05	-	-	X	X
38	GYPS	2021	Drought	GBS	FarmCPU+PCA+Kin	S5A_445275987	5A	445275987	7.443	T	0.289183	0.000102243	-	-	X
39	GYPS	2021	Drought	GBS	FarmCPU+PCA+Kin	S5A_445275994	5A	445275994	7.443	A	0.289183	0.000102243	-	-	X
40	GYPS	2021	Drought	GBS	FarmCPU+PCA+Kin	S4A_703230434	4A	703230434	6.775	A	0.400207	0.00016717	-	-	X
41	GYPS	2021	Drought	GBS	FarmCPU+PCA+Kin	S2B_184494478	2B	184494478	8.014	C	0.304558	0.000172676	-	-	X
42	GYPS	2021	Drought	GBS	FarmCPU+PCA+Kin	S6A_16598161	6A	16598161	5.223	A	0.302746	0.000196092	-	-	X
43	GYPS	2021	Drought	GBS	FarmCPU+PCA+Kin	SUN_479379546	UN	479379546	3.984	T	0.31819	0.000306302	-	-	X
44	GYPS	2021	Drought	GBS	FarmCPU+PCA+Kin	S5A_476454696	5A	476454696	9.518	C	0.399832	0.000372908	TraesCS5A02G263800	Hypothetical protein	X
45	GYPS	2021	Drought	GBS	FarmCPU+PCA+Kin	S7B_648467984	7B	648467984	3.175	A	0.579264	0.000406528	-	-	X
46	GYPS	2021	Drought	GBS	FarmCPU+PCA+Kin	S7B_648468018	7B	648468018	3.175	A	0.579264	0.000406528	-	-	X
47	GYPS	2021	Drought	GBS	FarmCPU+PCA+Kin	S7A_726771085	7A	726771085	4.258	T	0.281879	0.000473531	-	-	X
48	GYPS	2021	Drought	GBS	FarmCPU+PCA+Kin	S7B_374994176	7B	374994176	4.217	T	0.340574	0.000535638	-	-	X
49	GYPS	2021	Drought	GBS	FarmCPU+PCA+Kin	S5D_364998386	5D	364998386	11.226	A	0.394614	0.000570363	-	-	X
50	GYPS	2021	Drought	GBS	FarmCPU+PCA+Kin	S6A_16598159	6A	16598159	9.388	T	0.302203	0.000571465	-	-	X
51	GYPS	2021	Drought	GBS	FarmCPU+PCA+Kin	S2A_14900144	2A	14900144	1.275	G	0.299872	0.000708663	-	-	X
52	GYPS	2021	Drought	GBS	FarmCPU+PCA+Kin	S6A_19986948	6A	19986948	5.347	G	0.228931	0.000773863	-	-	X
53	GYPS	2021	Drought	GBS	FarmCPU+PCA+Kin	S4B_618683087	4B	618683087	6.498	A	0.247292	0.000785013	-	-	X
54	GYPS	2021	Drought	GBS	FarmCPU+PCA+Kin	S1B_667933358	1B	667933358	1.946	C	0.306952	0.000789994	-	-	X
55	GYPS	2021	Drought	GBS	FarmCPU+PCA+Kin	S2B_395733466	2B	395733466	5.29	T	0.38413	0.000861777	-	-	X
1	HD	2020	Drought	25K	FarmCPU+Kin	BobWhite_c2715_411	5A	533291088	6.065	A	-3.48325	2.28907e-11	TraesCS5A02G320300	Pseudo-response regulator	X	X
2	HD	2020	Drought	25K	FarmCPU+Kin	GENE-3129_436	4A	674554536	0.943	T	-3.52861	2.14307e-07	-	-	X	X
3	HD	2020	Drought	25K	FarmCPU+Kin	wsnp_Ku_c25613_35580381	5B	617826582	1.756	G	-1.95973	6.89485e-07	TraesCS5B02G446400	D- helicase	X	X
4	HD	2020	Drought	25K	FarmCPU+Kin	AX-111013457	6B	544659527	4.553	G	-2.48927	1.6291e-06	-	-	X	X
5	HD	2020	Drought	25K	FarmCPU+Kin	AX-158548584	3B	1613252	4.526	C	-3.20853	3.05908e-06	-	-	X	X
6	HD	2020	Drought	25K	FarmCPU+Kin	AX-158562386	2B	5532781	5.858	A	-3.53591	4.58978e-06	-	-	X	X
7	HD	2020	Drought	25K	FarmCPU+Kin	Excalibur_c30378_344	4A	615437273	8.318	G	-2.02368	8.08503e-06	-	-	X	X
8	HD	2020	Drought	25K	FarmCPU+Kin	AX-111638065	5D	304497202	2.06	G	-1.77277	9.55466e-06	TraesCS5D02G201000	DUF632 domain-containing protein	X	X
9	HD	2020	Drought	25K	FarmCPU+Kin	BS00032830_51	3B	101313074	5.405	C	-1.73591	1.32019e-05	TraesCS3B02G125500	MYB-related protein	X	X
10	HD	2020	Drought	25K	FarmCPU+Kin	RAC875_c1377_428	4A	17261504	0.819	G	-1.57018	2.28826e-05	-	-	X	X
11	HD	2020	Drought	25K	FarmCPU+Kin	AX-95654398	3B	642821557	4.244	T	-1.57644	3.03142e-05	-	-	X	X
12	HD	2020	Drought	25K	FarmCPU+Kin	Kukri_c55780_296	7B	706485519	0.005195	T	-2.01184	5.59896e-05	-	-	X
13	HD	2020	Drought	25K	FarmCPU+Kin	AX-94739692	2B	35389355	4.157	A	-1.49304	0.0001665	TraesCS2B02G069000	ABC transporter C family member 13	X
14	HD	2020	Drought	25K	FarmCPU+Kin	Excalibur_c2433_324	5B	430469144	1.39	G	-2.02204	0.000167971	-	-	X
15	HD	2020	Drought	25K	FarmCPU+Kin	IAAV4074	5B	430467261	1.564	C	-2.02589	0.000173739	TraesCS5B02G248100	C2H2-type domain-containing protein	X
16	HD	2020	Drought	25K	FarmCPU+Kin	Tdurum_contig57927_171	1B	629158850	4.576	G	-1.50108	0.000235082	-	-	X
17	HD	2020	Drought	25K	FarmCPU+Kin	AX-111080923	5B	430468012	1.418	A	-1.95101	0.000244758	-	-	X
18	HD	2020	Drought	25K	FarmCPU+Kin	BS00028183_51	5B	431061107	1.079	T	-1.81805	0.000253545	-	-	X
19	HD	2020	Drought	25K	FarmCPU+Kin	AX-89480149	3A	638986489	3.623	T	-2.47404	0.00025793	-	-	X
20	HD	2020	Drought	25K	FarmCPU+Kin	AX-94858947	5D	362885634	2.091	G	-2.03496	0.000260425	TraesCS5D02G256700	Protein ki-se domain-containing protein	X
21	HD	2020	Drought	25K	FarmCPU+Kin	AX-111556733	6B	632183675	2.165	A	-1.3814	0.000431955	TraesCS6B02G360300	inorganic diphosphatase	X
22	HD	2020	Drought	25K	FarmCPU+Kin	AX-158591327	7A	49640242	0.591	A	-1.14507	0.000513314	-	-	X
23	HD	2020	Drought	25K	FarmCPU+Kin	AX-158599793	5B	429095432	5.315	T	-1.8109	0.000596149	TraesCS5B02G247400	Protein ki-se domain-containing protein	X
24	HD	2020	Drought	25K	FarmCPU+Kin	wsnp_Ex_c3817_6937184	UN	480319544	1.773	T	-1.85769	0.000797853	-	-	X
25	HD	2020	Drought	GBS	FarmCPU+Kin	S2D_14408803	2D	14408803	6.496	C	-3.21973	1.69137e-12	-	-	X	X
26	HD	2020	Drought	GBS	FarmCPU+Kin	SUN_316546303	UN	316546303	4.002	G	-3.10012	9.78403e-10	-	-	X	X
27	HD	2020	Drought	GBS	FarmCPU+Kin	S7D_19103762	7D	19103762	4.125	C	-3.15411	5.85754e-07	-	-	X	X
28	HD	2020	Drought	GBS	FarmCPU+Kin	S1A_536609007	1A	536609007	3.183	T	-1.82872	9.65574e-07	-	-	X	X
29	HD	2020	Drought	GBS	FarmCPU+Kin	S7D_18808858	7D	18808858	4.105	C	-2.3292	1.80062e-06	TraesCS7D02G036900	Flavonoid 3',5'-hydroxylase	X	X
30	HD	2020	Drought	GBS	FarmCPU+Kin	S3A_530501108	3A	530501108	7.161	T	-1.54954	1.35532e-05	-	-	X	X
31	HD	2020	Drought	GBS	FarmCPU+Kin	S2D_68916341	2D	68916341	4.464	G	-1.87923	2.53343e-05	-	-	X	X
32	HD	2020	Drought	GBS	FarmCPU+Kin	S6B_646169463	6B	646169463	8.794	G	-2.20671	9.76343e-05	-	-	X
33	HD	2020	Drought	GBS	FarmCPU+Kin	S5B_501480761	5B	501480761	7.75	C	-2.07972	0.00019966	TraesCS5B02G317600	Kinesin motor domain-containing protein	X
34	HD	2020	Drought	GBS	FarmCPU+Kin	S5B_501480779	5B	501480779	7.75	A	-2.07972	0.00019966	-	-	X
35	HD	2020	Drought	GBS	FarmCPU+Kin	S5B_501480795	5B	501480795	7.75	T	-2.07972	0.00019966	-	-	X
36	HD	2020	Drought	GBS	FarmCPU+Kin	S2B_680540665	2B	680540665	18.598	T	-3.15245	0.000218552	-	-	X
37	HD	2020	Drought	GBS	FarmCPU+Kin	S5A_595393566	5A	595393566	1.962	G	-1.62595	0.000370775	TraesCS5A02G402800	Myb-like domain-containing protein	X
38	HD	2020	Drought	GBS	FarmCPU+Kin	S7B_562408653	7B	562408653	0.181	T	-1.45758	0.000387326	TraesCS7B02G314900	Cell wall hydroxyproline-rich glycoprotein	X
39	HD	2020	Drought	GBS	FarmCPU+Kin	S3A_57726154	3A	57726154	3.846	G	-1.69775	0.000475077	-	-	X
40	HD	2020	Drought	GBS	FarmCPU+Kin	S2B_26998869	2B	26998869	9.31	T	-1.81875	0.00052631	-	-	X
41	HD	2020	Drought	GBS	FarmCPU+Kin	S2A_755104927	2A	755104927	2.36	T	-1.85321	0.000648111	-	-	X
42	HD	2020	Drought	GBS	FarmCPU+Kin	S1B_589890315	1B	589890315	2.671	C	-1.31504	0.000748095	-	-	X
43	HD	2020	Drought	GBS	FarmCPU+Kin	S6B_301571686	6B	301571686	0.594	A	-1.78817	0.000801756	-	-	X
44	HD	2020	Drought	GBS	FarmCPU+Kin	S5B_37974775	5B	37974775	1.212	A	-1.53611	0.000936712	-	-	X
1	HD	2021	Drought	25K	FarmCPU+Kin	Ex_c23451_720	1A	134956705	1.54	A	-3.69395	2.93162e-11	TraesCS1A02G121400	Myb/SANT-like domain-containing protein	X	X
2	HD	2021	Drought	25K	FarmCPU+Kin	AX-158548584	3B	1613252	4.092	C	-4.11968	1.30595e-09	-	-	X	X
3	HD	2021	Drought	25K	FarmCPU+Kin	AX-111638065	5D	304497202	2.879	G	-2.35694	2.0429e-08	TraesCS5D02G201000	DUF632 domain-containing protein	X	X
4	HD	2021	Drought	25K	FarmCPU+Kin	AX-108841374	7A	84691142	4.745	C	-2.43126	8.65823e-08	TraesCS7A02G131000	CASP-like protein	X	X
5	HD	2021	Drought	25K	FarmCPU+Kin	AX-94719079	4B	468667770	2.929	A	-3.87893	8.93402e-08	TraesCS4B02G224100	Hypothetical protein	X	X
6	HD	2021	Drought	25K	FarmCPU+Kin	AX-158559845	7A	41875609	2.376	C	-2.90326	2.00724e-07	-	-	X	X
7	HD	2021	Drought	25K	FarmCPU+Kin	wsnp_Ex_c26419_35667216	1B	364419411	4.941	A	-2.02613	9.20713e-07	-	-	X	X
8	HD	2021	Drought	25K	FarmCPU+Kin	AX-111543750	1D	11524325	6.011	G	-2.0704	1.35519e-06	-	-	X	X
9	HD	2021	Drought	25K	FarmCPU+Kin	AX-89626269	3B	591455527	1.123	C	-1.83836	1.43462e-06	-	-	X	X
10	HD	2021	Drought	25K	FarmCPU+Kin	AX-158526903	6A	594818372	2.055	C	-2.69325	6.00321e-05	-	-	X
11	HD	2021	Drought	25K	FarmCPU+Kin	AX-158567188	7A	76507660	1.232	C	-3.21354	0.000155992	-	-	X
12	HD	2021	Drought	25K	FarmCPU+Kin	RAC875_rep_c106400_276	2B	140776846	0.209	G	-1.61664	0.000171105	-	-	X
13	HD	2021	Drought	25K	FarmCPU+Kin	IAAV8527	6D	389607067	3.052	A	-2.69254	0.000177129	TraesCS6D02G282100	Large ribosomal subunit protein uL6 alpha-beta domain-containing protein	X
14	HD	2021	Drought	25K	FarmCPU+Kin	RAC875_rep_c111888_724	7A	76500793	0.925	G	-2.98681	0.000228695	-	-	X
15	HD	2021	Drought	25K	FarmCPU+Kin	AX-158538113	2B	139570866	0.00026656	A	-1.57273	0.000253785	-	-	X
16	HD	2021	Drought	25K	FarmCPU+Kin	AX-158543879	7A	128784952	2.568	A	-2.29732	0.000260362	-	-	X
17	HD	2021	Drought	25K	FarmCPU+Kin	Tdurum_contig43566_801	6A	594988644	0.159	A	-3.04633	0.000317582	TraesCS6A02G369600	F-box domain-containing protein	X
18	HD	2021	Drought	25K	FarmCPU+Kin	BS00039561_51	UN	69317369	4.017	C	-2.46821	0.000465501	-	-	X
19	HD	2021	Drought	25K	FarmCPU+Kin	AX-108793797	5A	524672679	2.278	T	-1.17407	0.000508825	-	-	X
20	HD	2021	Drought	25K	FarmCPU+Kin	RAC875_rep_c112008_519	2B	139812760	0.0055882	G	-1.48434	0.000516953	-	-	X
21	HD	2021	Drought	25K	FarmCPU+Kin	AX-158567184	7A	76232976	0.741	G	-2.67458	0.000593575	-	-	X
22	HD	2021	Drought	25K	FarmCPU+Kin	AX-110945395	2B	68582225	4.062	T	-2.21907	0.000683671	-	-	X
23	HD	2021	Drought	25K	FarmCPU+Kin	wsnp_Ra_c13881_21836489	6D	409344160	1.485	G	-1.61232	0.000685664	-	-	X
24	HD	2021	Drought	25K	FarmCPU+Kin	Kukri_c1468_1748	UN	427051472	0.916	T	-1.3061	0.000719188	-	-	X
25	HD	2021	Drought	25K	FarmCPU+Kin	wsnp_Ku_c17659_26797674	3B	52729200	1.137	G	-1.44814	0.000742767	TraesCS3B02G083400	Hypothetical protein	X
26	HD	2021	Drought	25K	FarmCPU+Kin	Tdurum_contig29357_338	6A	594753189	2.629	C	-2.0896	0.000784498	-	-	X
27	HD	2021	Drought	25K	FarmCPU+Kin	Excalibur_rep_c67411_210	2B	616971069	0.031132	C	-1.75255	0.000805689	-	-	X
28	HD	2021	Drought	25K	FarmCPU+Kin	wsnp_BF473884A_Ta_1_3	7A	71140996	0.206	G	-2.22163	0.00091703	TraesCS7A02G115200	Hexosyltransferase	X
29	HD	2021	Drought	25K	FarmCPU+Kin	AX-95240079	3D	19841619	1.417	C	-1.29304	0.000931486	-	-	X
30	HD	2021	Drought	25K	FarmCPU+Kin	Ex_c13534_401	5A	86873610	1.367	T	-1.25352	0.00099113	-	-	X
31	HD	2021	Drought	GBS	FarmCPU+Kin	S2B_40530125	2B	40530125	2.498	T	-2.27334	1.76064e-07	-	-	X	X
32	HD	2021	Drought	GBS	FarmCPU+Kin	S4B_21573518	4B	21573518	7.147	T	-2.37111	1.1126e-06	-	-	X	X
33	HD	2021	Drought	GBS	FarmCPU+Kin	S6B_646169463	6B	646169463	4.833	G	-2.49577	2.24363e-06	-	-	X	X
34	HD	2021	Drought	GBS	FarmCPU+Kin	S1B_589890315	1B	589890315	0.971	C	-2.27254	2.718e-06	-	-	X	X
35	HD	2021	Drought	GBS	FarmCPU+Kin	S1A_368364727	1A	368364727	0.688	T	-2.35248	1.05327e-05	TraesCS1A02G205900	Replication factor A C-termi-l domain-containing protein	X	X
36	HD	2021	Drought	GBS	FarmCPU+Kin	S5A_5651783	5A	5651783	5.062	C	-1.82292	2.32268e-05	-	-	X	X
37	HD	2021	Drought	GBS	FarmCPU+Kin	S5B_518232524	5B	518232524	8.214	G	-1.91815	2.66043e-05	-	-	X	X
38	HD	2021	Drought	GBS	FarmCPU+Kin	S6B_687101754	6B	687101754	0.538	C	-1.56318	4.79639e-05	-	-	X	X
39	HD	2021	Drought	GBS	FarmCPU+Kin	S4B_60176793	4B	60176793	1.179	G	-2.12158	5.49954e-05	TraesCS4B02G067500	DUF7804 domain-containing protein	X	X
40	HD	2021	Drought	GBS	FarmCPU+Kin	S1A_337947897	1A	337947897	0.061778	A	-1.78622	7.96287e-05	TraesCS1A02G187000	glutathione transferase	X	X
41	HD	2021	Drought	GBS	FarmCPU+Kin	SUN_316546303	UN	316546303	3.349	G	-1.78862	0.000345858	-	-	X
42	HD	2021	Drought	GBS	FarmCPU+Kin	S5B_711350218	5B	711350218	5.121	G	-1.72597	0.000539268	TraesCS5B02G567800	R13L1/DRL21-like LRR repeat region domain-containing protein	X
43	HD	2021	Drought	GBS	FarmCPU+Kin	S7A_77195144	7A	77195144	3.83	C	-1.49507	0.000628903	TraesCS7A02G119900	Histone H3	X
44	HD	2021	Drought	GBS	FarmCPU+Kin	S5A_512585821	5A	512585821	0.177	C	-1.39036	0.000761874	-	-	X
45	HD	2021	Drought	GBS	FarmCPU+Kin	S6D_226020956	6D	226020956	2.248	T	-2.58532	0.000796022	TraesCS6D02G183900	Alkaline/neutral invertase	X
1	NSPS	2020	Drought	25K	MLM+PCA+Kin	BS00022466_51	4B	643650954	10.701	T	0.749132	3.16142e-05	-	-	X	X
2	NSPS	2020	Drought	25K	MLM+PCA+Kin	AX-94593455	4B	643789624	9.815	A	0.738731	4.23173e-05	-	-	X	X
3	NSPS	2020	Drought	25K	MLM+PCA+Kin	wsnp_Ex_c5187_9195120	4B	643774897	10.031	T	0.731385	5.04598e-05	TraesCS4B02G351900	1,3-beta-glucan synthase	X
4	NSPS	2020	Drought	25K	MLM+PCA+Kin	wsnp_Ex_c30473_39386277	4B	644790181	8.659	T	0.789935	7.27314e-05	TraesCS4B02G353100	Hydroxymethylglutaryl-CoA synthase	X
5	NSPS	2020	Drought	25K	MLM+PCA+Kin	Tdurum_contig10208_447	2A	260529	10.21	C	0.669554	0.000133675	TraesCS2A02G000200	Ethylene receptor	X
6	NSPS	2020	Drought	25K	MLM+PCA+Kin	wsnp_BG314532D_Ta_1_1	2D	75393593	5.42	C	0.922186	0.000133799	TraesCS2D02G129600	Ubiquitin carboxyl-termi-l hydrolase	X
7	NSPS	2020	Drought	25K	MLM+PCA+Kin	AX-94408768	2A	699422643	6.634	C	0.779409	0.000216645	-	-	X
8	NSPS	2020	Drought	25K	MLM+PCA+Kin	RAC875_rep_c106238_237	6B	705756950	9.865	A	0.591966	0.00021798	TraesCS6B02G441700	Leucine-rich repeat-containing N-termi-l plant-type domain-containing protein	X
9	NSPS	2020	Drought	25K	MLM+PCA+Kin	AX-109441689	4A	59319922	10.594	A	0.619173	0.00023531	-	-	X
10	NSPS	2020	Drought	25K	MLM+PCA+Kin	TA003773-0807	1A	39407691	7.297	G	0.812481	0.000247533	-	-	X
11	NSPS	2020	Drought	25K	MLM+PCA+Kin	Tdurum_contig10208_452	UN	480318905	10.098	G	0.64111	0.000272401	-	-	X
12	NSPS	2020	Drought	25K	MLM+PCA+Kin	IACX1444	2D	75389806	6.636	A	0.885123	0.000361994	TraesCS2D02G129500	Ataxin-2 C-termi-l domain-containing protein	X
13	NSPS	2020	Drought	25K	MLM+PCA+Kin	AX-158570234	1B	612484174	9.84	C	0.764474	0.000385718	-	-	X
14	NSPS	2020	Drought	25K	MLM+PCA+Kin	AX-158547817	2D	74937490	5.828	C	0.786104	0.000597801	TraesCS2D02G128400	PROP1-like PPR domain-containing protein	X
15	NSPS	2020	Drought	25K	MLM+PCA+Kin	RAC875_c31560_141	2D	76761243	6.717	G	0.877217	0.000691174	TraesCS2D02G131700	RING-type E3 ubiquitin transferase	X
16	NSPS	2020	Drought	25K	MLM+PCA+Kin	TA004297-0876	6A	497791916	4.287	T	0.646004	0.000790518	TraesCS6A02G271200	Methyltransferase type 11 domain-containing protein	X
17	NSPS	2020	Drought	25K	MLM+PCA+Kin	BS00063748_51	2A	76344933	6.249	T	0.877803	0.000823557	-	-	X
18	NSPS	2020	Drought	25K	MLM+PCA+Kin	RAC875_c45702_412	2A	76349919	6.249	C	0.877803	0.000823557	-	-	X
19	NSPS	2020	Drought	25K	MLM+PCA+Kin	AX-89343562	2A	699439931	5.976	C	0.676169	0.000904247	-	-	X
20	NSPS	2020	Drought	GBS	FarmCPU+PCA+Kin	S3B_19396724	3B	19396724	13.038	A	0.867219	5.27383e-05	TraesCS3B02G040100	NB-ARC domain-containing protein	X	X
21	NSPS	2020	Drought	GBS	FarmCPU+PCA+Kin	S7B_723017005	7B	723017005	15.649	A	0.900286	5.7319e-05	-	-	X	X
22	NSPS	2020	Drought	GBS	FarmCPU+PCA+Kin	S7A_674814754	7A	674814754	13.697	C	0.908514	0.000105053	TraesCS7A02G483100	HTH myb-type domain-containing protein	X
23	NSPS	2020	Drought	GBS	FarmCPU+PCA+Kin	S6D_438416076	6D	438416076	20.618	C	1.0248	0.000121102	-	-	X
24	NSPS	2020	Drought	GBS	FarmCPU+PCA+Kin	S6D_438416107	6D	438416107	20.618	C	1.0248	0.000121102	-	-	X
25	NSPS	2020	Drought	GBS	FarmCPU+PCA+Kin	S7B_650620691	7B	650620691	6.22	C	0.766042	0.000343142	-	-	X
26	NSPS	2020	Drought	GBS	FarmCPU+PCA+Kin	S2B_732057145	2B	732057145	10.864	C	0.898982	0.000386166	-	-	X
27	NSPS	2020	Drought	GBS	FarmCPU+PCA+Kin	S5B_518232524	5B	518232524	12.518	A	0.845715	0.000406414	-	-	X
28	NSPS	2020	Drought	GBS	FarmCPU+PCA+Kin	S6A_61215999	6A	61215999	14.866	A	0.725514	0.000455153	-	-	X
29	NSPS	2020	Drought	GBS	FarmCPU+PCA+Kin	S1B_678479896	1B	678479896	10.017	T	1.07223	0.000484263	-	-	X
30	NSPS	2020	Drought	GBS	FarmCPU+PCA+Kin	S1B_678479897	1B	678479897	10.017	C	1.07223	0.000484263	-	-	X
31	NSPS	2020	Drought	GBS	FarmCPU+PCA+Kin	S2B_533178165	2B	533178165	11.173	G	0.78385	0.000619561	-	-	X
32	NSPS	2020	Drought	GBS	FarmCPU+PCA+Kin	S1B_678894369	1B	678894369	8.033	A	1.0044	0.00071452	-	-	X
33	NSPS	2020	Drought	GBS	FarmCPU+PCA+Kin	S2A_765857081	2A	765857081	9.227	A	0.881287	0.000794778	-	-	X
34	NSPS	2020	Drought	GBS	FarmCPU+PCA+Kin	S6B_635173439	6B	635173439	10.129	G	0.90539	0.000797394	-	-	X
35	NSPS	2020	Drought	GBS	FarmCPU+PCA+Kin	S7B_723727180	7B	723727180	11.619	C	0.750253	0.000802943	-	-	X
36	NSPS	2020	Drought	GBS	FarmCPU+PCA+Kin	S2A_151269828	2A	151269828	1.385	G	0.832916	0.00081714	-	-	X
37	NSPS	2020	Drought	GBS	FarmCPU+PCA+Kin	S7B_650619564	7B	650619564	14.301	C	0.757011	0.000838259	-	-	X
38	NSPS	2020	Drought	GBS	FarmCPU+PCA+Kin	S7B_650619590	7B	650619590	14.301	T	0.757011	0.000838259	-	-	X
39	NSPS	2020	Drought	GBS	FarmCPU+PCA+Kin	S3A_713555030	3A	713555030	9.019	T	0.752022	0.000854951	-	-	X
40	NSPS	2020	Drought	GBS	FarmCPU+PCA+Kin	S6B_102070407	6B	102070407	11.674	C	0.763066	0.000888907	-	-	X
41	NSPS	2020	Drought	GBS	FarmCPU+PCA+Kin	S6B_107141275	6B	107141275	19.702	C	0.748932	0.000965902	-	-	X
1	NSPS	2021	Drought	25K	FarmCPU+Kin	AX-95224063	2D	13066977	7.667	A	0.813904	1.99794e-08	TraesCS2D02G033700	Hypothetical protein	X	X
2	NSPS	2021	Drought	25K	FarmCPU+Kin	AX-86178514	7A	674277303	9.769	A	0.608568	5.36608e-08	-	-	X	X
3	NSPS	2021	Drought	25K	FarmCPU+Kin	AX-94631230	2A	82131464	3.334	G	0.516624	2.18389e-07	TraesCS2A02G136200	Hypothetical protein	X	X
4	NSPS	2021	Drought	25K	FarmCPU+Kin	AX-110988511	7A	581851691	3.585	G	0.514455	7.98702e-07	-	-	X	X
5	NSPS	2021	Drought	25K	FarmCPU+Kin	BS00022466_51	4B	643650954	11.997	T	0.489772	1.03476e-06	-	-	X	X
6	NSPS	2021	Drought	25K	FarmCPU+Kin	AX-158546491	2B	785192965	6.064	A	0.603633	1.298e-06	TraesCS2B02G602900	Exocyst subunit Exo70 family protein	X	X
7	NSPS	2021	Drought	25K	FarmCPU+Kin	Excalibur_c27120_789	3B	730344919	6.427	A	0.485814	2.37249e-05	TraesCS3B02G484000	Hypothetical protein	X	X
8	NSPS	2021	Drought	25K	FarmCPU+Kin	wsnp_RFL_Contig3845_4190041	3D	28734406	1.509	C	0.539415	2.38384e-05	TraesCS3D02G065300	DUF6598 domain-containing protein	X	X
9	NSPS	2021	Drought	25K	FarmCPU+Kin	wsnp_Ra_rep_c73725_71801179	6B	274207937	5.902	C	0.424526	4.95125e-05	TraesCS6B02G208900	peptidylprolyl isomerase	X
10	NSPS	2021	Drought	25K	FarmCPU+Kin	AX-94796921	1B	38067610	0.708	C	0.369584	7.62604e-05	TraesCS1B02G055300	F-box domain-containing protein	X
11	NSPS	2021	Drought	25K	FarmCPU+Kin	RAC875_c4965_264	7A	6537091	4.192	T	0.453823	0.000180555	-	-	X
12	NSPS	2021	Drought	25K	FarmCPU+Kin	AX-158560674	1A	23899831	1.01	G	0.403297	0.000217014	-	-	X
13	NSPS	2021	Drought	25K	FarmCPU+Kin	AX-158584871	5A	535135614	2.228	G	0.768398	0.000445099	-	-	X
14	NSPS	2021	Drought	25K	FarmCPU+Kin	BobWhite_c34233_205	2B	453272756	7.424	T	0.309654	0.000522675	TraesCS2B02G317800	D-/R--binding protein Alba-like domain-containing protein	X
15	NSPS	2021	Drought	25K	FarmCPU+Kin	CAP8_rep_c4857_90	7D	488783880	6.257	C	0.321222	0.000599294	TraesCS7D02G377400	Fructose-bisphosphate aldolase	X
16	NSPS	2021	Drought	25K	FarmCPU+Kin	BS00039749_51	1A	20889664	5.084	C	0.400198	0.000763339	TraesCS1A02G037300	Thaumatin-like protein	X
17	NSPS	2021	Drought	GBS	FarmCPU+PCA+Kin	S3B_19396724	3B	19396724	11.925	A	1.02873	6.45758e-06	TraesCS3B02G040100	NB-ARC domain-containing protein	X	X
18	NSPS	2021	Drought	GBS	FarmCPU+PCA+Kin	S6A_61215999	6A	61215999	19.647	A	0.943348	1.61164e-05	-	-	X	X
19	NSPS	2021	Drought	GBS	FarmCPU+PCA+Kin	S7B_580184684	7B	580184684	14.698	T	1.00869	3.2837e-05	-	-	X	X
20	NSPS	2021	Drought	GBS	FarmCPU+PCA+Kin	S2A_194178957	2A	194178957	15.843	A	1.12033	9.7575e-05	-	-	X
21	NSPS	2021	Drought	GBS	FarmCPU+PCA+Kin	S6A_431196234	6A	431196234	13.374	G	1.03518	0.000212233	-	-	X
22	NSPS	2021	Drought	GBS	FarmCPU+PCA+Kin	S7A_692500958	7A	692500958	8.076	C	0.831442	0.000279588	-	-	X
23	NSPS	2021	Drought	GBS	FarmCPU+PCA+Kin	S7B_723017005	7B	723017005	11.619	A	0.876626	0.000295847	-	-	X
24	NSPS	2021	Drought	GBS	FarmCPU+PCA+Kin	S7B_1478062	7B	1478062	9.525	G	0.925363	0.000413742	-	-	X
25	NSPS	2021	Drought	GBS	FarmCPU+PCA+Kin	S7B_1478068	7B	1478068	9.56	G	0.925363	0.000413742	-	-	X
26	NSPS	2021	Drought	GBS	FarmCPU+PCA+Kin	S1A_388845161	1A	388845161	3.815	T	1.96473	0.000447826	-	-	X
27	NSPS	2021	Drought	GBS	FarmCPU+PCA+Kin	S1B_48263421	1B	48263421	9.943	T	0.843875	0.000490126	-	-	X
28	NSPS	2021	Drought	GBS	FarmCPU+PCA+Kin	S1B_48263433	1B	48263433	9.943	G	0.843875	0.000490126	-	-	X
29	NSPS	2021	Drought	GBS	FarmCPU+PCA+Kin	S1B_48263435	1B	48263435	9.943	G	0.843875	0.000490126	-	-	X
30	NSPS	2021	Drought	GBS	FarmCPU+PCA+Kin	S1B_48263446	1B	48263446	9.943	C	0.843875	0.000490126	-	-	X
31	NSPS	2021	Drought	GBS	FarmCPU+PCA+Kin	S2A_182570946	2A	182570946	8.736	G	1.05302	0.000562374	TraesCS2A02G205100	F-box domain-containing protein	X
32	NSPS	2021	Drought	GBS	FarmCPU+PCA+Kin	S5B_431360791	5B	431360791	11.754	A	0.748306	0.00067122	-	-	X
33	NSPS	2021	Drought	GBS	FarmCPU+PCA+Kin	S2A_66003400	2A	66003400	12.272	C	0.933047	0.000811869	TraesCS2A02G115700	C2 domain-containing protein	X
34	NSPS	2021	Drought	GBS	FarmCPU+PCA+Kin	S6A_450448242	6A	450448242	11.034	G	1.18134	0.000821816	-	-	X
35	NSPS	2021	Drought	GBS	FarmCPU+PCA+Kin	S5B_518232524	5B	518232524	8.03	A	0.860525	0.000843965	-	-	X
36	NSPS	2021	Drought	GBS	FarmCPU+PCA+Kin	S7B_580184087	7B	580184087	12.978	C	0.842848	0.000857152	-	-	X
37	NSPS	2021	Drought	GBS	FarmCPU+PCA+Kin	S7B_688133783	7B	688133783	8.087	G	0.957282	0.00086057	-	-	X
38	NSPS	2021	Drought	GBS	FarmCPU+PCA+Kin	S5B_691524763	5B	691524763	11.058	G	0.975046	0.000861723	-	-	X
39	NSPS	2021	Drought	GBS	FarmCPU+PCA+Kin	S7B_583544321	7B	583544321	7.693	C	0.812366	0.000920824	-	-	X
1	PH	2020	Drought	25K	FarmCPU+PCA+Kin	wsnp_Ex_c18624_27492167	UN	480319215	10.894	A	4.07515	6.3905e-07	-	-	X	X
2	PH	2020	Drought	25K	FarmCPU+PCA+Kin	RAC875_c14926_589	1A	28623730	8.553	C	4.26327	6.74309e-07	TraesCS1A02G046600	Hypothetical protein	X	X
3	PH	2020	Drought	25K	FarmCPU+PCA+Kin	BS00076248_51	3B	53567352	2.968	A	3.46546	8.07819e-07	-	-	X	X
4	PH	2020	Drought	25K	FarmCPU+PCA+Kin	AX-158562386	2B	5532781	11.046	A	7.46085	1.53707e-06	-	-	X	X
5	PH	2020	Drought	25K	FarmCPU+PCA+Kin	Ex_c6028_1602	UN	150799003	0.152	T	6.59872	2.02555e-06	-	-	X	X
6	PH	2020	Drought	25K	FarmCPU+PCA+Kin	AX-109501910	3B	416031697	8.119	C	3.76001	6.18893e-06	-	-	X	X
7	PH	2020	Drought	25K	FarmCPU+PCA+Kin	wsnp_Ex_c16295_24772702	5A	657062077	3.547	C	4.4742	6.83779e-06	-	-	X	X
8	PH	2020	Drought	25K	FarmCPU+PCA+Kin	BS00069116_51	6B	687969188	9.536	T	3.8669	1.75241e-05	-	-	X	X
9	PH	2020	Drought	25K	FarmCPU+PCA+Kin	AX-158525296	5B	594919768	9.733	A	3.41845	2.27354e-05	-	-	X	X
10	PH	2020	Drought	25K	FarmCPU+PCA+Kin	AX-158541833	3B	579291635	0.985	A	3.16451	4.44905e-05	-	-	X	X
11	PH	2020	Drought	25K	FarmCPU+PCA+Kin	AX-158523632	3A	729761002	5.656	T	2.97232	5.30875e-05	-	-	X
12	PH	2020	Drought	25K	FarmCPU+PCA+Kin	IAAV993	3B	134274106	0.725	A	3.11536	8.19267e-05	-	-	X
13	PH	2020	Drought	25K	FarmCPU+PCA+Kin	BS00011010_51	6A	18713212	0.327	T	2.70053	0.000375191	-	-	X
14	PH	2020	Drought	25K	FarmCPU+PCA+Kin	AX-158542859	5D	27009363	1.8	T	2.92966	0.000450588	TraesCS5D02G028500	Hypothetical protein	X
15	PH	2020	Drought	25K	FarmCPU+PCA+Kin	Excalibur_c99477_90	2B	456176940	2.825	C	4.22047	0.000660566	-	-	X
16	PH	2020	Drought	25K	FarmCPU+PCA+Kin	AX-158564695	4D	435063823	2.327	C	3.75543	0.000717144	TraesCS4D02G264700	Carboxypeptidase	X
17	PH	2020	Drought	GBS	FarmCPU+Kin	S7B_616512240	7B	616512240	1.812	T	5.10145	4.66399e-08	-	-	X	X
18	PH	2020	Drought	GBS	FarmCPU+Kin	S1A_540357284	1A	540357284	4.046	A	4.64856	1.63025e-06	-	-	X	X
19	PH	2020	Drought	GBS	FarmCPU+Kin	S3B_771765149	3B	771765149	0.933	G	4.8311	5.93898e-06	-	-	X	X
20	PH	2020	Drought	GBS	FarmCPU+Kin	S3B_84881416	3B	84881416	15.545	G	6.9983	9.95657e-06	-	-	X	X
21	PH	2020	Drought	GBS	FarmCPU+Kin	S4B_37873580	4B	37873580	2.896	T	3.18529	4.16938e-05	-	-	X	X
22	PH	2020	Drought	GBS	FarmCPU+Kin	S6D_419267188	6D	419267188	3.753	T	3.78212	6.33115e-05	TraesCS6D02G308300	Ethylene receptor	X	X
23	PH	2020	Drought	GBS	FarmCPU+Kin	S5B_67969399	5B	67969399	3.413	C	3.09958	8.82782e-05	-	-	X
24	PH	2020	Drought	GBS	FarmCPU+Kin	S1B_59193648	1B	59193648	8.349	C	2.55814	0.000102304	TraesCS1B02G076300	Hypothetical protein	X
25	PH	2020	Drought	GBS	FarmCPU+Kin	S5B_422121033	5B	422121033	1.255	C	3.25069	0.00016656	-	-	X
26	PH	2020	Drought	GBS	FarmCPU+Kin	S5B_422121069	5B	422121069	1.255	T	3.25069	0.00016656	-	-	X
27	PH	2020	Drought	GBS	FarmCPU+Kin	S3A_717883709	3A	717883709	3.953	C	2.55496	0.000432367	-	-	X
28	PH	2020	Drought	GBS	FarmCPU+Kin	S2B_17066057	2B	17066057	1.05	C	3.38311	0.000814329	-	-	X
29	PH	2020	Drought	GBS	FarmCPU+Kin	S2B_573722881	2B	573722881	0.012034	T	2.80886	0.000932512	-	-	X
1	PH	2021	Drought	25K	FarmCPU+PCA+Kin	wsnp_Ex_c18624_27492167	UN	480319215	9.735	A	6.5591	1.12566e-10	-	-	X	X
2	PH	2021	Drought	25K	FarmCPU+PCA+Kin	AX-158562331	2B	90291222	0.626	T	7.77595	1.5414e-09	-	-	X	X
3	PH	2021	Drought	25K	FarmCPU+PCA+Kin	Tdurum_contig33737_157	4B	37694505	10.449	A	3.81765	7.86091e-08	TraesCS4B02G049300	GPN-loop GTPase 3	X	X
4	PH	2021	Drought	25K	FarmCPU+PCA+Kin	AX-158551383	5B	685611617	5.632	C	3.62124	2.06726e-07	TraesCS5B02G526200	non-specific serine/threonine protein ki-se	X	X
5	PH	2021	Drought	25K	FarmCPU+PCA+Kin	Ku_c269_2643	2A	36632046	0.568	A	4.3444	2.10135e-06	-	-	X	X
6	PH	2021	Drought	25K	FarmCPU+PCA+Kin	Ra_c6701_506	1A	487092945	3.996	T	3.47387	6.55169e-06	TraesCS1A02G290700	Respiratory burst oxidase homolog protein H	X	X
7	PH	2021	Drought	25K	FarmCPU+PCA+Kin	AX-158562386	2B	5532781	6.563	A	5.9316	8.26198e-06	-	-	X	X
8	PH	2021	Drought	25K	FarmCPU+PCA+Kin	RAC875_c14926_589	1A	28623730	10.475	C	3.9697	1.00079e-05	TraesCS1A02G046600	Hypothetical protein	X	X
9	PH	2021	Drought	25K	FarmCPU+PCA+Kin	wsnp_Ex_c56097_58351893	1A	473632600	9.418	G	3.05759	3.07793e-05	TraesCS1A02G278000	HhH-GPD domain-containing protein	X	X
10	PH	2021	Drought	25K	FarmCPU+PCA+Kin	Ra_c7619_526	5A	584419652	9.969	T	3.38989	4.42336e-05	TraesCS5A02G386600	YTH domain-containing family protein	X	X
11	PH	2021	Drought	25K	FarmCPU+PCA+Kin	Tdurum_contig43263_243	3B	140987251	1.465	A	3.2231	0.000160915	TraesCS3B02G149600	-DPH:adrenodoxin oxidoreductase, mitochondrial	X
12	PH	2021	Drought	25K	FarmCPU+PCA+Kin	AX-158558905	5A	667078470	0.0023159	C	2.85527	0.000255625	-	-	X
13	PH	2021	Drought	25K	FarmCPU+PCA+Kin	wsnp_Ex_c16592_25117132	UN	480319508	0.959	T	4.71542	0.000265037	-	-	X
14	PH	2021	Drought	25K	FarmCPU+PCA+Kin	AX-94962244	3B	457575636	5.529	T	4.22926	0.000341765	-	-	X
15	PH	2021	Drought	25K	FarmCPU+PCA+Kin	BS00105601_51	1A	24321378	0.959	T	2.78675	0.000378319	TraesCS1A02G043600	Elongin-A	X
16	PH	2021	Drought	25K	FarmCPU+PCA+Kin	AX-94554383	1A	477701514	0.685	T	3.16721	0.000382733	-	-	X
17	PH	2021	Drought	25K	FarmCPU+PCA+Kin	Kukri_rep_c72329_163	5B	65079083	0.202	A	2.76438	0.000385273	-	-	X
18	PH	2021	Drought	25K	FarmCPU+PCA+Kin	AX-158556293	7A	126872125	0.268	C	4.05198	0.000463985	-	-	X
19	PH	2021	Drought	25K	FarmCPU+PCA+Kin	RAC875_c25507_551	1A	475312873	1.814	A	3.71001	0.000494248	TraesCS1A02G279300	Major facilitator superfamily (MFS) profile domain-containing protein	X
20	PH	2021	Drought	25K	FarmCPU+PCA+Kin	AX-111476814	3B	457027142	5.817	A	4.15393	0.000503385	-	-	X
21	PH	2021	Drought	25K	FarmCPU+PCA+Kin	AX-158581338	4A	545618766	2.171	G	2.90425	0.000519117	-	-	X
22	PH	2021	Drought	25K	FarmCPU+PCA+Kin	AX-94439321	3D	596708985	0.00018668	G	4.35927	0.000568936	-	-	X
23	PH	2021	Drought	25K	FarmCPU+PCA+Kin	AX-110038525	7A	736688441	0.947	A	2.72189	0.000588826	-	-	X
24	PH	2021	Drought	25K	FarmCPU+PCA+Kin	BS00076461_51	7A	126872466	0.293	C	4.24548	0.00065972	-	-	X
25	PH	2021	Drought	25K	FarmCPU+PCA+Kin	Kukri_c10239_2186	1A	477654647	0.992	T	3.49166	0.000674496	-	-	X
26	PH	2021	Drought	25K	FarmCPU+PCA+Kin	AX-158582448	4B	671814350	0.791	C	3.45431	0.000702938	-	-	X
27	PH	2021	Drought	25K	FarmCPU+PCA+Kin	GENE-3872_608	6B	30150224	0.055833	A	2.65391	0.000777515	-	-	X
28	PH	2021	Drought	25K	FarmCPU+PCA+Kin	AX-95088171	6B	149417988	0.861	C	2.74584	0.000845413	-	-	X
29	PH	2021	Drought	25K	FarmCPU+PCA+Kin	BS00078982_51	1A	24247402	0.843	A	2.76868	0.0008628	TraesCS1A02G043500	ENT domain-containing protein	X
30	PH	2021	Drought	25K	FarmCPU+PCA+Kin	BobWhite_c10977_834	1D	408204578	1.011	C	3.25896	0.000867988	-	-	X
31	PH	2021	Drought	25K	FarmCPU+PCA+Kin	BS00081841_51	7B	687595805	1.627	G	2.78024	0.00087661	-	-	X
32	PH	2021	Drought	25K	FarmCPU+PCA+Kin	Excalibur_c10167_1028	1D	376782695	0.844	A	4.26043	0.000892238	TraesCS1D02G279000	O-fucosyltransferase family protein	X
33	PH	2021	Drought	25K	FarmCPU+PCA+Kin	wsnp_Ku_c2815_5317230	UN	480319292	0.844	C	4.26043	0.000892238	-	-	X
34	PH	2021	Drought	25K	FarmCPU+PCA+Kin	Kukri_rep_c110838_253	UN	480318760	0.092253	C	4.05831	0.000894844	-	-	X
35	PH	2021	Drought	25K	FarmCPU+PCA+Kin	RAC875_c43893_213	3A	491522880	0.045481	G	2.92573	0.000896193	TraesCS3A02G266900	Cytochrome b561 and DOMON domain-containing protein	X
36	PH	2021	Drought	25K	FarmCPU+PCA+Kin	AX-158605696	1A	477418588	0.010869	A	2.48352	0.000958045	TraesCS1A02G280100	Hypothetical protein	X
37	PH	2021	Drought	25K	FarmCPU+PCA+Kin	BS00109736_51	4A	544616571	1.829	A	2.74059	0.000963528	-	-	X
38	PH	2021	Drought	GBS	FarmCPU+PCA+Kin	S2A_21192603	2A	21192603	5.57	C	7.3895	4.82996e-05	TraesCS2A02G052900	FAD-binding PCMH-type domain-containing protein	X	X
39	PH	2021	Drought	GBS	FarmCPU+PCA+Kin	SUN_437387931	UN	437387931	10.284	G	7.63569	0.000115149	-	-	X
40	PH	2021	Drought	GBS	FarmCPU+PCA+Kin	S3B_224277496	3B	224277496	17.76	G	8.59669	0.00012563	-	-	X
41	PH	2021	Drought	GBS	FarmCPU+PCA+Kin	S4A_726576399	4A	726576399	8.89	A	5.33108	0.000365508	TraesCS4A02G462500	BTB domain-containing protein	X
42	PH	2021	Drought	GBS	FarmCPU+PCA+Kin	S7B_719078053	7B	719078053	7.397	T	5.69792	0.000394516	TraesCS7B02G461800	Amine oxidase domain-containing protein	X
43	PH	2021	Drought	GBS	FarmCPU+PCA+Kin	S5D_441022492	5D	441022492	2.107	C	7.0082	0.000636523	TraesCS5D02G362300	C2 NT-type domain-containing protein	X
44	PH	2021	Drought	GBS	FarmCPU+PCA+Kin	S1A_15345707	1A	15345707	1.608	G	6.76333	0.000729945	TraesCS1A02G032900	Protein DETOXIFICATION	X
45	PH	2021	Drought	GBS	FarmCPU+PCA+Kin	S6A_6698953	6A	6698953	9.633	T	6.87073	0.000875244	-	-	X
46	PH	2021	Drought	GBS	FarmCPU+PCA+Kin	S6A_6698974	6A	6698974	9.633	C	6.87073	0.000875244	-	-	X
47	PH	2021	Drought	GBS	FarmCPU+PCA+Kin	S5B_701589375	5B	701589375	4.78	A	4.98819	0.000984651	-	-	X
1	PD	2020	Drought	25K	MLM+Kin	Excalibur_c15095_831	3B	796018523	3.458	T	0.290959	1.54749e-05	TraesCS3B02G563100	Protein DETOXIFICATION	X	X
2	PD	2020	Drought	25K	MLM+Kin	RAC875_c2340_616	3B	796313506	3.458	A	0.290959	1.54749e-05	-	-	X	X
3	PD	2020	Drought	25K	MLM+Kin	AX-158537043	3B	796462273	3.682	C	0.282043	1.60924e-05	TraesCS3B02G563400	Protein DETOXIFICATION	X	X
4	PD	2020	Drought	25K	MLM+Kin	AX-110491239	3B	802761306	0.753	G	0.282942	3.93681e-05	TraesCS3B02G570800	Hypothetical protein	X	X
5	PD	2020	Drought	25K	MLM+Kin	wsnp_Ex_c56591_58653386	3B	802849060	1.686	A	0.282942	3.93681e-05	TraesCS3B02G571000	Gamma-secretase subunit APH1-like	X	X
6	PD	2020	Drought	25K	MLM+Kin	CAP12_c6266_298	1A	354823536	3.487	A	0.175714	8.7085e-05	-	-	X
7	PD	2020	Drought	25K	MLM+Kin	Excalibur_c15098_591	3A	449511088	2.619	T	0.168085	0.000125275	-	-	X
8	PD	2020	Drought	25K	MLM+Kin	BobWhite_c23937_453	3B	794865455	1.514	T	0.215497	0.000165287	TraesCS3B02G561200	Protein ki-se domain-containing protein	X
9	PD	2020	Drought	25K	MLM+Kin	wsnp_Ex_c8364_14095508	1A	338842962	3.588	T	0.165172	0.000233759	-	-	X
10	PD	2020	Drought	25K	MLM+Kin	Tdurum_contig48416_335	1A	369502408	3.918	G	0.159053	0.000236003	-	-	X
11	PD	2020	Drought	25K	MLM+Kin	AX-94397743	1A	320336750	3.036	C	0.16196	0.000275669	TraesCS1A02G177500	Aquaporin NIP3-1	X
12	PD	2020	Drought	25K	MLM+Kin	RAC875_c33300_141	1A	354303756	2.568	G	0.161757	0.000279973	TraesCS1A02G196300	PCI domain-containing protein	X
13	PD	2020	Drought	25K	MLM+Kin	AX-110040012	1A	367382137	3.185	T	0.152601	0.000345707	TraesCS1A02G205100	RING-type domain-containing protein	X
14	PD	2020	Drought	25K	MLM+Kin	BS00071041_51	3B	796310495	2.659	A	0.204387	0.000352511	-	-	X
15	PD	2020	Drought	25K	MLM+Kin	Excalibur_c49588_76	UN	254814534	3.259	T	0.147579	0.000468872	-	-	X
16	PD	2020	Drought	25K	MLM+Kin	AX-94730983	3A	742766668	6.169	G	0.152457	0.000532835	TraesCS3A02G528900	Legumain prodomain domain-containing protein	X
17	PD	2020	Drought	25K	MLM+Kin	Tdurum_contig28053_218	3B	796018785	2.493	T	0.195342	0.000538199	-	-	X
18	PD	2020	Drought	25K	MLM+Kin	Excalibur_c15095_852	3B	796315746	2.96	G	0.195342	0.000538199	-	-	X
19	PD	2020	Drought	25K	MLM+Kin	GENE-2712_367	3B	796464491	2.168	G	0.195342	0.000538199	-	-	X
20	PD	2020	Drought	25K	MLM+Kin	GENE-2712_428	3B	796464546	2.458	T	0.195342	0.000538199	-	-	X
21	PD	2020	Drought	25K	MLM+Kin	wsnp_Ex_c2459_4591587	5B	12324561	4.61	T	0.135284	0.000591822	-	-	X
22	PD	2020	Drought	25K	MLM+Kin	RAC875_c8515_653	1A	362628656	3.256	T	0.1429	0.000641894	-	-	X
23	PD	2020	Drought	25K	MLM+Kin	wsnp_Ex_rep_c68504_67334656	5B	12847368	3.181	A	0.166148	0.000647431	TraesCS5B02G012900	Bromo domain-containing protein	X
24	PD	2020	Drought	25K	MLM+Kin	AX-158578748	3B	818137865	5.301	C	0.113381	0.000703437	-	-	X
25	PD	2020	Drought	25K	MLM+Kin	AX-111638065	5D	304497202	4.479	G	0.130752	0.000750461	TraesCS5D02G201000	DUF632 domain-containing protein	X
26	PD	2020	Drought	25K	MLM+Kin	AX-158555433	7A	608923876	3.077	G	0.122855	0.000776879	-	-	X
27	PD	2020	Drought	25K	MLM+Kin	Kukri_rep_c103147_745	1A	356474523	2.812	G	0.137331	0.000849427	TraesCS1A02G198500	-	X
28	PD	2020	Drought	25K	MLM+Kin	AX-158527035	6A	456601664	4.505	A	0.187577	0.000849444	TraesCS6A02G245000	mitogen-activated protein ki-se ki-se ki-se	X
29	PD	2020	Drought	25K	MLM+Kin	Kukri_c5499_530	UN	480318728	0.77	A	0.202755	0.00089035	-	-	X
30	PD	2020	Drought	25K	MLM+Kin	wsnp_Ku_c13952_22097856	1B	687413752	4.052	T	0.120094	0.000942752	TraesCS1B02G479800	Structural mainte-nce of chromosomes protein 5	X
31	PD	2020	Drought	25K	MLM+Kin	AX-158564918	5A	690810219	3.284	A	0.182039	0.00094394	TraesCS5A02G533500	BHLH domain-containing protein	X
32	PD	2020	Drought	25K	MLM+Kin	AX-94742567	5A	690945711	3.197	G	0.182039	0.00094394	TraesCS5A02G533600	Pentacotripeptide-repeat region of PRORP domain-containing protein	X
33	PD	2020	Drought	25K	MLM+Kin	IAAV3027	7A	609386297	2.338	A	0.119594	0.000971818	TraesCS7A02G417900	ARM repeat superfamily protein	X
34	PD	2020	Drought	25K	MLM+Kin	GENE-4021_496	6A	610349860	3.158	C	0.137424	0.000984189	-	-	X
35	PD	2020	Drought	25K	MLM+Kin	Kukri_c93758_111	UN	480319050	6.214	G	0.151394	0.000991995	-	-	X
36	PD	2020	Drought	GBS	FarmCPU+Kin	S7B_53645227	7B	53645227	9.088	C	0.122464	2.80336e-06	-	-	X	X
37	PD	2020	Drought	GBS	FarmCPU+Kin	S1A_368364727	1A	368364727	4.739	T	0.101563	1.08749e-05	TraesCS1A02G205900	Replication factor A C-termi-l domain-containing protein	X	X
38	PD	2020	Drought	GBS	FarmCPU+Kin	S6B_718979323	6B	718979323	8.106	C	0.0711843	1.58839e-05	-	-	X	X
39	PD	2020	Drought	GBS	FarmCPU+Kin	S2A_690925367	2A	690925367	7.711	C	0.0883575	2.78772e-05	TraesCS2A02G439900	CobW C-termi-l domain-containing protein	X	X
40	PD	2020	Drought	GBS	FarmCPU+Kin	S7A_512765121	7A	512765121	4.584	T	0.0894336	4.21715e-05	-	-	X	X
41	PD	2020	Drought	GBS	FarmCPU+Kin	S3B_43819601	3B	43819601	5.319	T	0.0869203	4.48618e-05	TraesCS3B02G072600	Leucine-rich repeat-containing N-termi-l plant-type domain-containing protein	X	X
42	PD	2020	Drought	GBS	FarmCPU+Kin	S2A_86970186	2A	86970186	0.084798	T	0.0707502	7.64046e-05	-	-	X	X
43	PD	2020	Drought	GBS	FarmCPU+Kin	S5B_687745448	5B	687745448	14.236	C	0.0642735	0.000170759	TraesCS5B02G529100	Patatin	X
44	PD	2020	Drought	GBS	FarmCPU+Kin	S2A_755046447	2A	755046447	4.951	A	0.0672473	0.000257096	-	-	X
45	PD	2020	Drought	GBS	FarmCPU+Kin	S2B_19448580	2B	19448580	1.495	C	0.0817718	0.000282962	-	-	X
46	PD	2020	Drought	GBS	FarmCPU+Kin	S6B_575638302	6B	575638302	6.664	C	0.0774116	0.000483038	-	-	X
47	PD	2020	Drought	GBS	FarmCPU+Kin	S3B_776544962	3B	776544962	5.029	C	0.0774043	0.000544169	-	-	X
48	PD	2020	Drought	GBS	FarmCPU+Kin	S1A_7330642	1A	7330642	8.276	T	0.0739959	0.000590149	-	-	X
49	PD	2020	Drought	GBS	FarmCPU+Kin	S2B_769896046	2B	769896046	1.28	G	0.0670778	0.000681853	-	-	X
50	PD	2020	Drought	GBS	FarmCPU+Kin	S6B_11253466	6B	11253466	4.214	T	0.0820796	0.000811017	-	-	X
1	PD	2021	Drought	25K	FarmCPU+Kin	AX-89556176	6A	611308723	7.602	C	0.105218	2.71754e-09	TraesCS6A02G404900	DUF4220 domain-containing protein	X	X
2	PD	2021	Drought	25K	FarmCPU+Kin	AX-158590390	7A	721939731	5.242	T	0.0832952	1.67573e-05	-	-	X	X
3	PD	2021	Drought	25K	FarmCPU+Kin	wsnp_Ku_c39334_47795350	6A	5873003	4.115	T	0.12846	5.23525e-05	-	-	X
4	PD	2021	Drought	25K	FarmCPU+Kin	Excalibur_c13489_867	UN	189319616	3.79	A	0.151719	7.544e-05	-	-	X
5	PD	2021	Drought	25K	FarmCPU+Kin	Excalibur_c49743_97	3A	688580170	2.422	G	0.0621526	0.000126677	TraesCS3A02G448400	cin-myl-alcohol dehydroge-se	X
6	PD	2021	Drought	25K	FarmCPU+Kin	RAC875_c842_1516	3A	532934758	1.433	C	0.0649185	0.000139983	TraesCS3A02G298800	BTB domain-containing protein	X
7	PD	2021	Drought	25K	FarmCPU+Kin	AX-158564918	5A	690810219	2.069	A	0.0718755	0.000150534	TraesCS5A02G533500	BHLH domain-containing protein	X
8	PD	2021	Drought	25K	FarmCPU+Kin	AX-158575304	2B	159888514	1.603	A	0.0785172	0.000346321	-	-	X
9	PD	2021	Drought	25K	FarmCPU+Kin	AX-95247560	1D	485042487	1.933	C	0.0754021	0.000365534	-	-	X
10	PD	2021	Drought	25K	FarmCPU+Kin	AX-158589702	6D	375100775	2.272	G	0.109608	0.000369635	-	-	X
11	PD	2021	Drought	25K	FarmCPU+Kin	Tdurum_contig11060_433	5B	517777472	4.455	G	0.0574199	0.000524016	-	-	X
12	PD	2021	Drought	25K	FarmCPU+Kin	AX-95154357	2D	575762547	1.801	A	0.0552941	0.000636939	TraesCS2D02G471900	Impact N-termi-l domain-containing protein	X
13	PD	2021	Drought	25K	FarmCPU+Kin	AX-94422048	5A	622380065	4.89	C	0.108258	0.000705209	-	-	X
14	PD	2021	Drought	GBS	FarmCPU+Kin	S7A_44881978	7A	44881978	13.085	G	0.161542	9.82226e-11	TraesCS7A02G079300	Hypothetical protein	X	X
15	PD	2021	Drought	GBS	FarmCPU+Kin	S5A_693326887	5A	693326887	0.52	C	0.157539	1.34364e-10	-	-	X	X
16	PD	2021	Drought	GBS	FarmCPU+Kin	S3B_415924602	3B	415924602	0.179	C	0.105563	7.72778e-08	TraesCS3B02G257900	Flavanone 4-reductase	X	X
17	PD	2021	Drought	GBS	FarmCPU+Kin	S4B_632122910	4B	632122910	0.65	T	0.101792	9.94417e-07	TraesCS4B02G339000	ELYS-like domain-containing protein	X	X
18	PD	2021	Drought	GBS	FarmCPU+Kin	S7A_54865094	7A	54865094	3.163	G	0.0947487	2.10264e-06	-	-	X	X
19	PD	2021	Drought	GBS	FarmCPU+Kin	S6B_500597888	6B	500597888	0.632	C	0.105422	2.38408e-06	-	-	X	X
20	PD	2021	Drought	GBS	FarmCPU+Kin	S1A_368364727	1A	368364727	4.567	T	0.104488	5.52763e-06	TraesCS1A02G205900	Replication factor A C-termi-l domain-containing protein	X	X
21	PD	2021	Drought	GBS	FarmCPU+Kin	S4B_618683087	4B	618683087	7.706	A	0.0816896	7.47004e-06	-	-	X	X
22	PD	2021	Drought	GBS	FarmCPU+Kin	S2D_597851652	2D	597851652	0.874	T	0.0962799	3.19312e-05	-	-	X	X
23	PD	2021	Drought	GBS	FarmCPU+Kin	S7A_13100323	7A	13100323	3.835	C	0.0763936	4.93863e-05	-	-	X	X
24	PD	2021	Drought	GBS	FarmCPU+Kin	S6A_431192976	6A	431192976	0.854	A	0.0705603	0.000163883	-	-	X
25	PD	2021	Drought	GBS	FarmCPU+Kin	S5A_529810082	5A	529810082	4.633	T	0.0882379	0.000243358	-	-	X
26	PD	2021	Drought	GBS	FarmCPU+Kin	S3B_59179935	3B	59179935	7.434	C	0.0810131	0.000260201	TraesCS3B02G089600	Very-long-chain (3R)-3-hydroxyacyl-CoA dehydratase	X
27	PD	2021	Drought	GBS	FarmCPU+Kin	S6B_127323678	6B	127323678	2.532	T	0.0707201	0.000649828	-	-	X
28	PD	2021	Drought	GBS	FarmCPU+Kin	S3A_243687253	3A	243687253	4.793	T	0.0706318	0.000766348	-	-	X
29	PD	2021	Drought	GBS	FarmCPU+Kin	S6B_667201133	6B	667201133	1.218	G	0.0702286	0.000840998	-	-	X
30	PD	2021	Drought	GBS	FarmCPU+Kin	S6B_667201144	6B	667201144	1.218	C	0.0702286	0.000840998	-	-	X
31	PD	2021	Drought	GBS	FarmCPU+Kin	S3D_104706541	3D	104706541	9.409	A	0.0875903	0.000968047	TraesCS3D02G142700	non-specific serine/threonine protein ki-se	X
1	PL	2020	Drought	25K	FarmCPU+PCA+Kin	AX-94524136	2B	3303855	9.588	A	1.65848	4.48461e-07	-	-	X	X
2	PL	2020	Drought	25K	FarmCPU+PCA+Kin	Tdurum_contig81318_116	7B	467423036	9.002	C	1.55887	1.10597e-06	-	-	X	X
3	PL	2020	Drought	25K	FarmCPU+PCA+Kin	Kukri_c15594_386	7A	100763235	4.921	C	2.67865	1.29482e-06	-	-	X	X
4	PL	2020	Drought	25K	FarmCPU+PCA+Kin	Ku_c9262_902	UN	394796256	0.575	T	1.47642	1.3134e-06	-	-	X	X
5	PL	2020	Drought	25K	FarmCPU+PCA+Kin	BobWhite_c12457_433	3A	479772506	11.289	A	1.78924	2.75228e-06	-	-	X	X
6	PL	2020	Drought	25K	FarmCPU+PCA+Kin	AX-94459904	7A	721416390	8.897	C	1.59968	4.06414e-06	TraesCS7A02G545300	Hypothetical protein	X	X
7	PL	2020	Drought	25K	FarmCPU+PCA+Kin	AX-158525296	5B	594919768	9.142	A	1.75596	5.13453e-06	-	-	X	X
8	PL	2020	Drought	25K	FarmCPU+PCA+Kin	AX-158577106	3A	730266932	3.023	C	1.64138	5.62733e-06	-	-	X	X
9	PL	2020	Drought	25K	FarmCPU+PCA+Kin	TG0010a	4B	30861559	9.274	C	1.92083	6.98827e-05	TraesCS4B02G043100	DELLA protein	X
10	PL	2020	Drought	25K	FarmCPU+PCA+Kin	Kukri_c834_259	2B	698968681	0.268	C	1.28054	0.000105103	-	-	X
11	PL	2020	Drought	25K	FarmCPU+PCA+Kin	RAC875_c4465_81	2B	699109227	0.177	G	1.24992	0.000188463	-	-	X
12	PL	2020	Drought	25K	FarmCPU+PCA+Kin	TGWA25K-TG0241	UN	480319098	0.193	C	1.24992	0.000188463	-	-	X
13	PL	2020	Drought	25K	FarmCPU+PCA+Kin	BS00068512_51	1B	152765742	1.208	G	2.46294	0.000214354	TraesCS1B02G125600	Hypothetical protein	X
14	PL	2020	Drought	25K	FarmCPU+PCA+Kin	AX-94387533	7A	617854734	1.708	C	1.01277	0.000214796	-	-	X
15	PL	2020	Drought	25K	FarmCPU+PCA+Kin	BS00110546_51	1B	57085429	0.034953	A	1.86639	0.000240406	-	-	X
16	PL	2020	Drought	25K	FarmCPU+PCA+Kin	Tdurum_contig52990_560	3B	798302731	3.258	T	1.63152	0.00027505	TraesCS3B02G565800	Phosphatidylserine decarboxylase proenzyme 2	X
17	PL	2020	Drought	25K	FarmCPU+PCA+Kin	RAC875_rep_c117027_137	UN	480318859	1.153	A	1.47702	0.000397822	-	-	X
18	PL	2020	Drought	25K	FarmCPU+PCA+Kin	Excalibur_c2819_1773	2B	698964424	0.392	A	1.18839	0.000457712	-	-	X
19	PL	2020	Drought	25K	FarmCPU+PCA+Kin	AX-158547203	2B	699225012	0.103	A	1.18839	0.000457712	TraesCS2B02G505300	GDSL esterase/lipase	X
20	PL	2020	Drought	25K	FarmCPU+PCA+Kin	TGWA25K-TG0240	UN	480319397	0.4	C	1.16419	0.000499671	-	-	X
21	PL	2020	Drought	25K	FarmCPU+PCA+Kin	AX-94633926	6D	369659696	5.093	G	1.81478	0.00054214	TraesCS6D02G261300	Non-haem dioxyge-se N-termi-l domain-containing protein	X
22	PL	2020	Drought	25K	FarmCPU+PCA+Kin	RAC875_c17459_566	2D	580238709	0.27	A	1.13827	0.000547079	TraesCS2D02G479500	Hypothetical protein	X
23	PL	2020	Drought	25K	FarmCPU+PCA+Kin	RAC875_c4465_549	2B	699108759	0.452	A	1.14638	0.000624276	-	-	X
24	PL	2020	Drought	25K	FarmCPU+PCA+Kin	RAC875_c103094_120	2B	698303810	0.27	C	1.14722	0.000692183	TraesCS2B02G504300	DUF6598 domain-containing protein	X
25	PL	2020	Drought	25K	FarmCPU+PCA+Kin	Excalibur_c2819_2310	2B	698963659	0.276	G	1.14722	0.000692183	TraesCS2B02G504600	Hypothetical protein	X
26	PL	2020	Drought	25K	FarmCPU+PCA+Kin	BobWhite_c47357_535	2B	698968780	0.357	G	1.14722	0.000692183	-	-	X
27	PL	2020	Drought	25K	FarmCPU+PCA+Kin	wsnp_Ex_c2203_4129271	2B	699108330	0.411	C	1.14722	0.000692183	TraesCS2B02G504900	Hypothetical protein	X
28	PL	2020	Drought	25K	FarmCPU+PCA+Kin	AX-158559458	6B	29717519	4.244	T	1.1156	0.000711641	-	-	X
29	PL	2020	Drought	25K	FarmCPU+PCA+Kin	AX-108866645	5D	464088651	0.356	G	1.39734	0.000717568	TraesCS5D02G397000	non-specific serine/threonine protein ki-se	X
30	PL	2020	Drought	25K	FarmCPU+PCA+Kin	AX-158591630	7A	8226481	6.01	T	1.62664	0.000728632	-	-	X
31	PL	2020	Drought	25K	FarmCPU+PCA+Kin	BS00010992_51	1B	122356257	0.928	T	1.34464	0.000873687	-	-	X
32	PL	2020	Drought	25K	FarmCPU+PCA+Kin	Tdurum_contig13011_381	UN	480318920	1.912	G	1.16207	0.000975832	-	-	X
33	PL	2020	Drought	GBS	FarmCPU+PCA+Kin	S7A_108818139	7A	108818139	15.126	A	4.3365	2.62759e-05	TraesCS7A02G156100	Hexosyltransferase	X	X
34	PL	2020	Drought	GBS	FarmCPU+PCA+Kin	S5B_422525461	5B	422525461	15.398	A	3.28778	3.73648e-05	-	-	X	X
35	PL	2020	Drought	GBS	FarmCPU+PCA+Kin	S5B_422525373	5B	422525373	11.739	G	2.84804	0.000229848	TraesCS5B02G242700	Ter-ry complex factor MIP1 leucine-zipper domain-containing protein	X
36	PL	2020	Drought	GBS	FarmCPU+PCA+Kin	S4A_673038692	4A	673038692	15.679	T	4.15377	0.000365469	-	-	X
37	PL	2020	Drought	GBS	FarmCPU+PCA+Kin	S1A_586660605	1A	586660605	15.104	A	2.63016	0.000416517	-	-	X
38	PL	2020	Drought	GBS	FarmCPU+PCA+Kin	S1A_586660628	1A	586660628	15.104	C	2.63016	0.000416517	-	-	X
39	PL	2020	Drought	GBS	FarmCPU+PCA+Kin	S3A_46003940	3A	46003940	9.342	T	2.78473	0.000429372	-	-	X
40	PL	2020	Drought	GBS	FarmCPU+PCA+Kin	S4A_713820494	4A	713820494	9.209	T	2.36453	0.000441451	-	-	X
41	PL	2020	Drought	GBS	FarmCPU+PCA+Kin	S4A_713820500	4A	713820500	9.209	A	2.36453	0.000441451	-	-	X
42	PL	2020	Drought	GBS	FarmCPU+PCA+Kin	S2B_130056610	2B	130056610	9.362	G	2.75103	0.000494892	-	-	X
43	PL	2020	Drought	GBS	FarmCPU+PCA+Kin	S2B_130056650	2B	130056650	9.362	A	2.75103	0.000494892	-	-	X
44	PL	2020	Drought	GBS	FarmCPU+PCA+Kin	S5B_633171593	5B	633171593	14.451	G	3.08563	0.000616768	TraesCS5B02G458200	Histone H2A	X
45	PL	2020	Drought	GBS	FarmCPU+PCA+Kin	S5A_669728009	5A	669728009	11.362	C	3.53848	0.000832661	-	-	X
1	PL	2021	Drought	25K	FarmCPU+PCA+Kin	Excalibur_rep_c84731_611	UN	299093325	6.378	C	1.8275	1.61483e-07	-	-	X	X
2	PL	2021	Drought	25K	FarmCPU+PCA+Kin	GENE-0004_635	1B	515450304	6.457	A	1.73209	2.29208e-06	TraesCS1B02G296500	Cation efflux protein cytoplasmic domain-containing protein	X	X
3	PL	2021	Drought	25K	FarmCPU+PCA+Kin	AX-158553876	7B	709250562	0.966	T	2.13366	3.93366e-06	TraesCS7B02G445400	Protein ki-se domain-containing protein	X	X
4	PL	2021	Drought	25K	FarmCPU+PCA+Kin	Tdurum_contig33737_157	4B	37694505	10.011	A	1.31638	5.3841e-06	TraesCS4B02G049300	GPN-loop GTPase 3	X	X
5	PL	2021	Drought	25K	FarmCPU+PCA+Kin	BS00060015_51	5B	41276010	6.747	T	1.38596	6.62266e-06	-	-	X	X
6	PL	2021	Drought	25K	FarmCPU+PCA+Kin	wsnp_Ex_c35_77935	7A	41960515	1.64	G	2.26227	1.05153e-05	-	-	X	X
7	PL	2021	Drought	25K	FarmCPU+PCA+Kin	AX-110415865	3B	762118384	8.648	T	1.19023	2.90258e-05	-	-	X	X
8	PL	2021	Drought	25K	FarmCPU+PCA+Kin	BS00066236_51	6B	28116140	5.377	A	1.74761	5.07285e-05	TraesCS6B02G048100	Fe2OG dioxyge-se domain-containing protein	X
9	PL	2021	Drought	25K	FarmCPU+PCA+Kin	AX-158567470	7A	49641310	4.391	C	1.07612	0.000223397	-	-	X
10	PL	2021	Drought	25K	FarmCPU+PCA+Kin	Tdurum_contig11896_550	1B	581201755	4.467	C	1.07713	0.000227011	TraesCS1B02G350600	alpha,alpha-trehalose-phosphate synthase (UDP-forming)	X
11	PL	2021	Drought	25K	FarmCPU+PCA+Kin	Kukri_rep_c105330_552	7A	140994028	0.308	G	1.13157	0.000658413	-	-	X
12	PL	2021	Drought	GBS	FarmCPU+PCA+Kin	S3B_116601904	3B	116601904	26.08	A	3.44366	1.41397e-05	-	-	X	X
13	PL	2021	Drought	GBS	FarmCPU+PCA+Kin	S1B_59193648	1B	59193648	12.155	C	3.04985	0.000154321	TraesCS1B02G076300	Hypothetical protein	X
14	PL	2021	Drought	GBS	FarmCPU+PCA+Kin	S1B_8150831	1B	8150831	14.55	T	2.7157	0.000254897	-	-	X
15	PL	2021	Drought	GBS	FarmCPU+PCA+Kin	S1B_8150848	1B	8150848	14.55	A	2.7157	0.000254897	-	-	X
16	PL	2021	Drought	GBS	FarmCPU+PCA+Kin	S5A_671449176	5A	671449176	11.412	G	2.29163	0.000278318	-	-	X
17	PL	2021	Drought	GBS	FarmCPU+PCA+Kin	S2B_712959020	2B	712959020	14.956	G	2.99049	0.000325855	TraesCS2B02G518400	Cytochrome P450	X
18	PL	2021	Drought	GBS	FarmCPU+PCA+Kin	S2A_715387169	2A	715387169	12.757	T	2.67262	0.000504932	-	-	X
19	PL	2021	Drought	GBS	FarmCPU+PCA+Kin	S1B_457866340	1B	457866340	7.55	C	2.78582	0.000565415	-	-	X
20	PL	2021	Drought	GBS	FarmCPU+PCA+Kin	S1B_653887678	1B	653887678	9.665	C	2.75226	0.000588251	-	-	X
21	PL	2021	Drought	GBS	FarmCPU+PCA+Kin	S7B_561277280	7B	561277280	6.991	G	2.4379	0.000655336	-	-	X
22	PL	2021	Drought	GBS	FarmCPU+PCA+Kin	S4A_18114789	4A	18114789	9.057	T	2.51945	0.000695163	-	-	X
23	PL	2021	Drought	GBS	FarmCPU+PCA+Kin	S2A_21192603	2A	21192603	6.93	C	2.61405	0.000697316	TraesCS2A02G052900	FAD-binding PCMH-type domain-containing protein	X
24	PL	2021	Drought	GBS	FarmCPU+PCA+Kin	S3B_475652249	3B	475652249	14.444	G	3.01562	0.00080942	-	-	X
25	PL	2021	Drought	GBS	FarmCPU+PCA+Kin	S3B_475652256	3B	475652256	14.444	C	3.01562	0.00080942	-	-	X
26	PL	2021	Drought	GBS	FarmCPU+PCA+Kin	S4A_722126028	4A	722126028	24.73	T	2.65149	0.000866437	-	-	X
27	PL	2021	Drought	GBS	FarmCPU+PCA+Kin	S4A_722126052	4A	722126052	24.73	C	2.65149	0.000866437	-	-	X
28	PL	2021	Drought	GBS	FarmCPU+PCA+Kin	S7D_629608828	7D	629608828	8.063	A	2.48328	0.000870351	-	-	X
29	PL	2021	Drought	GBS	FarmCPU+PCA+Kin	S3B_224277496	3B	224277496	21.02	G	3.14002	0.000917432	-	-	X
30	PL	2021	Drought	GBS	FarmCPU+PCA+Kin	S4A_725370716	4A	725370716	8.582	G	2.23009	0.000927485	-	-	X
31	PL	2021	Drought	GBS	FarmCPU+PCA+Kin	S4A_649885899	4A	649885899	11.056	A	2.39341	0.000963673	-	-	X
1	PW	2020	Drought	25K	FarmCPU+Kin	AX-158588301	6A	161105817	9.068	A	0.118465	9.59249e-17	-	-	X	X
2	PW	2020	Drought	25K	FarmCPU+Kin	wsnp_Ra_c29624_38979654	3A	734786647	7.567	C	0.0469165	5.66774e-11	TraesCS3A02G517700	Hypothetical protein	X	X
3	PW	2020	Drought	25K	FarmCPU+Kin	AX-94524136	2B	3303855	6.638	A	0.038414	5.29893e-08	-	-	X	X
4	PW	2020	Drought	25K	FarmCPU+Kin	Tdurum_contig55841_351	3D	587441741	2.138	C	0.0373383	1.41191e-06	TraesCS3D02G495000	beta-galactosidase	X	X
5	PW	2020	Drought	25K	FarmCPU+Kin	AX-158541642	3B	513665312	2.028	A	0.0326391	2.37179e-06	TraesCS3B02G318700	Ultraviolet-B receptor UVR8	X	X
6	PW	2020	Drought	25K	FarmCPU+Kin	RAC875_c23140_909	7A	8691377	1.206	C	0.0347233	2.53102e-06	TraesCS7A02G021400	Hypothetical protein	X	X
7	PW	2020	Drought	25K	FarmCPU+Kin	AX-95114045	5B	13225152	4.878	G	0.0379568	1.45653e-05	TraesCS5B02G013400	Protein transport protein Sec61 subunit beta	X	X
8	PW	2020	Drought	25K	FarmCPU+Kin	wsnp_Ex_c3930_7127883	7B	725380411	5.208	A	0.0291519	1.7736e-05	TraesCS7B02G468100	D- helicase	X	X
9	PW	2020	Drought	25K	FarmCPU+Kin	BS00012297_51	6A	93818322	1.887	A	0.0458027	2.58734e-05	TraesCS6A02G121600	C2H2-type domain-containing protein	X	X
10	PW	2020	Drought	25K	FarmCPU+Kin	AX-94510523	2A	14815413	0.152	G	0.0322951	3.37632e-05	TraesCS2A02G032600	RanBP2-type domain-containing protein	X	X
11	PW	2020	Drought	25K	FarmCPU+Kin	Kukri_c3701_392	2B	9730954	0.529	T	0.0281589	5.05255e-05	-	-	X
12	PW	2020	Drought	25K	FarmCPU+Kin	BS00043169_51	7D	629449671	0.331	A	0.0452243	7.31139e-05	TraesCS7D02G538900	Hypothetical protein	X
13	PW	2020	Drought	25K	FarmCPU+Kin	wsnp_Ex_c17914_26681837	7D	501005800	0.211	T	0.029071	0.000369124	TraesCS7D02G387000	Diacylglycerol ki-se	X
14	PW	2020	Drought	25K	FarmCPU+Kin	BobWhite_c19919_516	4A	601279644	3.82	T	0.0305664	0.000374149	TraesCS4A02G307300	F1F0-ATPase inhibitor protein	X
15	PW	2020	Drought	25K	FarmCPU+Kin	wsnp_Ex_rep_c66358_64543218	2A	709701456	0.301	T	0.0262806	0.000376616	-	-	X
16	PW	2020	Drought	25K	FarmCPU+Kin	Kukri_c52429_81	7A	482485804	11.663	T	0.0429989	0.000504428	TraesCS7A02G330200	K Homology domain-containing protein	X
17	PW	2020	Drought	25K	FarmCPU+Kin	Tdurum_contig47202_1699	2B	91837820	0.685	G	0.0390053	0.000552817	-	-	X
18	PW	2020	Drought	25K	FarmCPU+Kin	tplb0043c20_1046	3B	10956441	0.537	G	0.0237787	0.000680164	-	-	X
19	PW	2020	Drought	25K	FarmCPU+Kin	Tdurum_contig79629_538	3B	10956644	1.01	A	0.0234507	0.000760852	-	-	X
20	PW	2020	Drought	25K	FarmCPU+Kin	Ra_c6266_136	2B	440214889	1.284	A	0.0227624	0.000887877	-	-	X
21	PW	2020	Drought	25K	FarmCPU+Kin	BobWhite_c12457_433	3A	479772506	11.082	A	0.0256212	0.000942883	-	-	X
22	PW	2020	Drought	GBS	FarmCPU+PCA+Kin	S5B_491038959	5B	491038959	33.98	A	0.0924571	1.49771e-05	-	-	X	X
23	PW	2020	Drought	GBS	FarmCPU+PCA+Kin	S5B_491038960	5B	491038960	33.98	A	0.0924571	1.49771e-05	-	-	X	X
24	PW	2020	Drought	GBS	FarmCPU+PCA+Kin	S2D_641867872	2D	641867872	31.43	C	0.0923363	2.23039e-05	-	-	X	X
25	PW	2020	Drought	GBS	FarmCPU+PCA+Kin	S1A_61088948	1A	61088948	14.39	C	0.0872964	6.81746e-05	-	-	X	X
26	PW	2020	Drought	GBS	FarmCPU+PCA+Kin	S7B_727438705	7B	727438705	14.675	T	0.086964	0.000428411	-	-	X
27	PW	2020	Drought	GBS	FarmCPU+PCA+Kin	S2B_130056610	2B	130056610	11.786	G	0.0652576	0.000478783	-	-	X
28	PW	2020	Drought	GBS	FarmCPU+PCA+Kin	S2B_130056650	2B	130056650	11.786	A	0.0652576	0.000478783	-	-	X
29	PW	2020	Drought	GBS	FarmCPU+PCA+Kin	S1A_570615890	1A	570615890	11.123	T	0.0539494	0.000559817	-	-	X
30	PW	2020	Drought	GBS	FarmCPU+PCA+Kin	S1A_573064405	1A	573064405	12.732	G	0.055081	0.000584114	TraesCS1A02G412900	Malate dehydroge-se	X
31	PW	2020	Drought	GBS	FarmCPU+PCA+Kin	S3D_141521345	3D	141521345	11.983	C	0.0801877	0.000595721	-	-	X
32	PW	2020	Drought	GBS	FarmCPU+PCA+Kin	S1A_73310721	1A	73310721	14.024	T	0.0776818	0.000682985	-	-	X
33	PW	2020	Drought	GBS	FarmCPU+PCA+Kin	S6D_452082770	6D	452082770	1.733	T	0.140481	0.000691775	TraesCS6D02G360300	F-box domain-containing protein	X
34	PW	2020	Drought	GBS	FarmCPU+PCA+Kin	S6D_452082775	6D	452082775	1.733	A	0.140481	0.000691775	-	-	X
35	PW	2020	Drought	GBS	FarmCPU+PCA+Kin	S6D_452082793	6D	452082793	1.733	G	0.140481	0.000691775	-	-	X
36	PW	2020	Drought	GBS	FarmCPU+PCA+Kin	S7B_658197949	7B	658197949	5.656	T	0.086611	0.000866132	-	-	X
37	PW	2020	Drought	GBS	FarmCPU+PCA+Kin	S6D_462636254	6D	462636254	10.818	G	0.0685559	0.000944635	-	-	X
1	PW	2021	Drought	25K	FarmCPU+PCA+Kin	AX-94459904	7A	721416390	6.991	C	0.037645	1.08559e-07	TraesCS7A02G545300	Hypothetical protein	X	X
2	PW	2021	Drought	25K	FarmCPU+PCA+Kin	AX-158577646	3A	35088885	6.767	G	0.03934	2.58969e-07	-	-	X	X
3	PW	2021	Drought	25K	FarmCPU+PCA+Kin	Tdurum_contig33737_157	4B	37694505	12.132	A	0.0315419	1.59579e-06	TraesCS4B02G049300	GPN-loop GTPase 3	X	X
4	PW	2021	Drought	25K	FarmCPU+PCA+Kin	Tdurum_contig42366_944	4B	456363090	0.016746	T	0.0378273	3.48122e-06	TraesCS4B02G216400	Hypothetical protein	X	X
5	PW	2021	Drought	25K	FarmCPU+PCA+Kin	BS00066236_51	6B	28116140	5.805	A	0.0314858	2.50809e-05	TraesCS6B02G048100	Fe2OG dioxyge-se domain-containing protein	X	X
6	PW	2021	Drought	25K	FarmCPU+PCA+Kin	BS00104270_51	1B	688232291	0.2	G	0.0254602	4.80235e-05	-	-	X
7	PW	2021	Drought	25K	FarmCPU+PCA+Kin	BobWhite_rep_c50324_373	6A	615456640	2.692	C	0.0328679	7.49819e-05	-	-	X
8	PW	2021	Drought	25K	FarmCPU+PCA+Kin	wsnp_Ku_c14202_22436656	5B	517778095	3.445	T	0.0269608	7.92836e-05	-	-	X
9	PW	2021	Drought	25K	FarmCPU+PCA+Kin	AX-111638065	5D	304497202	3.577	G	0.0273575	8.20963e-05	TraesCS5D02G201000	DUF632 domain-containing protein	X
10	PW	2021	Drought	25K	FarmCPU+PCA+Kin	Excalibur_c13489_867	UN	189319616	6.135	A	0.053683	0.000102393	-	-	X
11	PW	2021	Drought	25K	FarmCPU+PCA+Kin	AX-158535554	6B	8904080	5.871	G	0.032768	0.000103843	-	-	X
12	PW	2021	Drought	25K	FarmCPU+PCA+Kin	AX-158589702	6D	375100775	2.963	G	0.0551547	0.000209578	-	-	X
13	PW	2021	Drought	25K	FarmCPU+PCA+Kin	wsnp_Ku_c18497_27803432	3A	627819525	1.558	C	0.0231321	0.000611465	TraesCS3A02G378000	Hypothetical protein	X
14	PW	2021	Drought	25K	FarmCPU+PCA+Kin	RAC875_c45600_228	2B	339166192	0.034596	A	0.041037	0.000773665	-	-	X
15	PW	2021	Drought	25K	FarmCPU+PCA+Kin	Excalibur_c39248_485	3A	624946738	4.102	A	0.0240307	0.000774247	-	-	X
16	PW	2021	Drought	25K	FarmCPU+PCA+Kin	AX-158560731	1A	20817194	1.564	C	0.0297772	0.000798432	-	-	X
17	PW	2021	Drought	GBS	FarmCPU+PCA+Kin	S1A_61088948	1A	61088948	12.473	C	0.0771401	2.95489e-05	-	-	X	X
18	PW	2021	Drought	GBS	FarmCPU+PCA+Kin	S6A_20163710	6A	20163710	12.833	A	0.0530844	9.47266e-05	TraesCS6A02G039100	CASP-like protein	X	X
19	PW	2021	Drought	GBS	FarmCPU+PCA+Kin	S3B_244663264	3B	244663264	24.41	C	0.0729259	9.70411e-05	-	-	X	X
20	PW	2021	Drought	GBS	FarmCPU+PCA+Kin	S3B_244663289	3B	244663289	24.41	C	0.0729259	9.70411e-05	-	-	X	X
21	PW	2021	Drought	GBS	FarmCPU+PCA+Kin	S7A_44881978	7A	44881978	15.74	G	0.0604315	0.000200034	TraesCS7A02G079300	Hypothetical protein	X
22	PW	2021	Drought	GBS	FarmCPU+PCA+Kin	S5B_486280155	5B	486280155	12.871	T	0.0490084	0.000255646	-	-	X
23	PW	2021	Drought	GBS	FarmCPU+PCA+Kin	S5B_508038186	5B	508038186	14.222	T	0.0573487	0.000522254	TraesCS5B02G323600	Hypothetical protein	X
24	PW	2021	Drought	GBS	FarmCPU+PCA+Kin	S2A_706220068	2A	706220068	14.471	G	0.0488924	0.000564589	-	-	X
25	PW	2021	Drought	GBS	FarmCPU+PCA+Kin	S4A_593732829	4A	593732829	17.812	C	0.0659326	0.000573203	-	-	X
26	PW	2021	Drought	GBS	FarmCPU+PCA+Kin	S4A_593732830	4A	593732830	17.812	A	0.0659326	0.000573203	-	-	X
27	PW	2021	Drought	GBS	FarmCPU+PCA+Kin	S4B_618683087	4B	618683087	9.181	A	0.0448239	0.00090671	-	-	X
28	PW	2021	Drought	GBS	FarmCPU+PCA+Kin	S1A_590967799	1A	590967799	3.833	A	0.0461741	0.000988254	TraesCS1A02G442200	Flavonoid 3'-hydroxylase	X
1	SPL	2020	Drought	25K	MLM+Kin	BobWhite_rep_c65034_450	7A	90617448	5.602	A	0.807012	8.84088e-05	TraesCS7A02G138400	ENTH domain-containing protein	X
2	SPL	2020	Drought	25K	MLM+Kin	Kukri_c50736_53	UN	480318725	6.183	G	0.701163	0.000276464	-	-	X
3	SPL	2020	Drought	25K	MLM+Kin	AX-94876891	4A	726115789	7.234	C	0.704494	0.000317334	TraesCS4A02G461600	Ribosomal protein L5	X
4	SPL	2020	Drought	25K	MLM+Kin	BS00009393_51	3B	9092679	5.481	G	0.748856	0.00040062	-	-	X
5	SPL	2020	Drought	25K	MLM+Kin	Kukri_c5499_530	UN	480318728	4.295	A	1.15211	0.000439635	-	-	X
6	SPL	2020	Drought	25K	MLM+Kin	AX-158555922	3D	501158886	6.336	T	0.718511	0.000469701	-	-	X
7	SPL	2020	Drought	25K	MLM+Kin	AX-110491239	3B	802761306	4.147	G	1.28224	0.000488436	TraesCS3B02G570800	Hypothetical protein	X
8	SPL	2020	Drought	25K	MLM+Kin	wsnp_Ex_c56591_58653386	3B	802849060	4.721	A	1.28224	0.000488436	TraesCS3B02G571000	Gamma-secretase subunit APH1-like	X
9	SPL	2020	Drought	25K	MLM+Kin	BS00055769_51	UN	75775446	4.188	C	0.613912	0.000646606	-	-	X
10	SPL	2020	Drought	25K	MLM+Kin	AX-94538713	1B	356298190	2.591	T	1.06274	0.000653215	-	-	X
11	SPL	2020	Drought	25K	MLM+Kin	Tdurum_contig78006_158	6A	454638884	2.796	A	0.828264	0.000671296	-	-	X
12	SPL	2020	Drought	25K	MLM+Kin	AX-158579069	3B	726486155	4.734	T	0.762699	0.000675023	-	-	X
13	SPL	2020	Drought	25K	MLM+Kin	TA024766-0933	7D	112051397	4.324	A	0.561726	0.000858457	TraesCS7D02G161900	Auxin response factor	X
14	SPL	2020	Drought	25K	MLM+Kin	RAC875_c31133_77	7B	481819240	2.631	T	1.04236	0.000880608	-	-	X
15	SPL	2020	Drought	25K	MLM+Kin	AX-94567799	6D	345395305	5.037	G	0.623175	0.000908898	TraesCS6D02G243500	Hypothetical protein	X
16	SPL	2020	Drought	25K	MLM+Kin	BS00055768_51	UN	75743120	3.888	A	0.588389	0.000938713	-	-	X
17	SPL	2020	Drought	GBS	FarmCPU+PCA+Kin	S1D_7868964	1D	7868964	25.961	C	1.13511	0.000117244	TraesCS1D02G017600	AAA+ ATPase domain-containing protein	X
18	SPL	2020	Drought	GBS	FarmCPU+PCA+Kin	S1D_7868986	1D	7868986	25.961	G	1.13511	0.000117244	-	-	X
19	SPL	2020	Drought	GBS	FarmCPU+PCA+Kin	S6B_153539487	6B	153539487	5.986	G	1.00079	0.000142764	-	-	X
20	SPL	2020	Drought	GBS	FarmCPU+PCA+Kin	S1B_591361055	1B	591361055	21.466	G	1.27783	0.000200828	-	-	X
21	SPL	2020	Drought	GBS	FarmCPU+PCA+Kin	S4A_719934007	4A	719934007	9.276	C	0.950439	0.000389703	-	-	X
22	SPL	2020	Drought	GBS	FarmCPU+PCA+Kin	S6B_262275825	6B	262275825	9.436	C	0.892432	0.000405665	TraesCS6B02G207300	Cytochrome P450	X
23	SPL	2020	Drought	GBS	FarmCPU+PCA+Kin	S5A_579402577	5A	579402577	17.278	T	1.22887	0.000506407	-	-	X
24	SPL	2020	Drought	GBS	FarmCPU+PCA+Kin	S1A_12587929	1A	12587929	3.434	A	0.990147	0.000601967	-	-	X
25	SPL	2020	Drought	GBS	FarmCPU+PCA+Kin	S1A_12587950	1A	12587950	3.434	G	0.990147	0.000601967	-	-	X
26	SPL	2020	Drought	GBS	FarmCPU+PCA+Kin	S1A_12587960	1A	12587960	3.434	C	0.990147	0.000601967	-	-	X
27	SPL	2020	Drought	GBS	FarmCPU+PCA+Kin	S7B_691517083	7B	691517083	11.703	A	1.21464	0.000777971	-	-	X
28	SPL	2020	Drought	GBS	FarmCPU+PCA+Kin	S2D_19636925	2D	19636925	11.897	G	0.99625	0.00081237	-	-	X
29	SPL	2020	Drought	GBS	FarmCPU+PCA+Kin	S1A_341515539	1A	341515539	15.336	G	1.28883	0.000880251	-	-	X
30	SPL	2020	Drought	GBS	FarmCPU+PCA+Kin	S2A_14600651	2A	14600651	5.178	G	1.0233	0.0009814	-	-	X
31	SPL	2020	Drought	GBS	FarmCPU+PCA+Kin	S2A_14600675	2A	14600675	5.178	C	1.0233	0.0009814	-	-	X
32	SPL	2020	Drought	GBS	FarmCPU+PCA+Kin	S7B_658197949	7B	658197949	3.26	T	1.39603	0.000999536	-	-	X
1	SPL	2021	Drought	25K	FarmCPU+Kin	AX-94675112	5B	701460163	8.657	T	0.63977	8.36428e-10	-	-	X	X
2	SPL	2021	Drought	25K	FarmCPU+Kin	AX-94567799	6D	345395305	6.297	G	0.541147	4.86481e-09	TraesCS6D02G243500	Hypothetical protein	X	X
3	SPL	2021	Drought	25K	FarmCPU+Kin	tplb0041a22_935	1A	462001733	6.942	A	0.98053	2.01986e-08	TraesCS1A02G266600	Hexosyltransferase	X	X
4	SPL	2021	Drought	25K	FarmCPU+Kin	AX-94538713	1B	356298190	3.617	T	0.814645	2.19499e-08	-	-	X	X
5	SPL	2021	Drought	25K	FarmCPU+Kin	AX-109418177	5B	405523506	1.165	T	0.496261	7.25592e-08	TraesCS5B02G228100	Peptidyl-prolyl cis-trans isomerase	X	X
6	SPL	2021	Drought	25K	FarmCPU+Kin	CAP7_c2116_545	3B	725708225	4.352	T	0.570742	4.38533e-07	TraesCS3B02G477300	Photosynthetic NDH subunit of subcomplex B 5, chloroplastic	X	X
7	SPL	2021	Drought	25K	FarmCPU+Kin	BS00065864_51	5B	683993831	2.74	C	0.491409	4.77889e-07	TraesCS5B02G521800	Protein ki-se domain-containing protein	X	X
8	SPL	2021	Drought	25K	FarmCPU+Kin	Excalibur_c60319_127	3B	718693302	11.56	A	0.568955	6.77284e-07	TraesCS3B02G470500	DUF4408 domain-containing protein	X	X
9	SPL	2021	Drought	25K	FarmCPU+Kin	Kukri_c62277_80	2A	57858945	2.422	G	0.651312	6.90042e-07	TraesCS2A02G104700	E3 ubiquitin-protein ligase SHPRH	X	X
10	SPL	2021	Drought	25K	FarmCPU+Kin	TA003600-1008	1D	550468	1.085	A	0.524626	9.41928e-07	TraesCS1D02G002300	TATA box binding protein associated factor (TAF) histone-like fold domain-containing protein	X	X
11	SPL	2021	Drought	25K	FarmCPU+Kin	IAAV4351	4A	594211619	0.425	A	0.370139	5.5601e-06	-	-	X	X
12	SPL	2021	Drought	25K	FarmCPU+Kin	AX-95025823	6A	68975107	0.435	G	0.399547	7.30899e-06	-	-	X	X
13	SPL	2021	Drought	25K	FarmCPU+Kin	RAC875_c34939_86	7B	741577354	0.924	C	0.481054	3.51856e-05	-	-	X	X
14	SPL	2021	Drought	25K	FarmCPU+Kin	AX-158550236	4B	427300795	0.234	T	0.529918	5.54203e-05	TraesCS4B02G198500	Hypothetical protein	X
15	SPL	2021	Drought	25K	FarmCPU+Kin	Excalibur_c8131_385	4A	119088070	0.215	C	0.52765	8.32622e-05	-	-	X
16	SPL	2021	Drought	25K	FarmCPU+Kin	Tdurum_contig98255_84	4B	427276596	0.259	T	0.516724	0.000132102	-	-	X
17	SPL	2021	Drought	25K	FarmCPU+Kin	IAAV2880	4B	427494395	0.295	C	0.516724	0.000132102	TraesCS4B02G198700	Pseudo-response regulator	X
18	SPL	2021	Drought	25K	FarmCPU+Kin	Jagger_c4412_265	2B	136430558	0.017486	A	0.35353	0.000225311	TraesCS2B02G164200	BSD domain-containing protein	X
19	SPL	2021	Drought	25K	FarmCPU+Kin	RAC875_rep_c72435_90	2D	84342606	0.0079333	G	0.35353	0.000225311	TraesCS2D02G142900	BSD domain-containing protein	X
20	SPL	2021	Drought	25K	FarmCPU+Kin	RAC875_c15204_992	5A	83278958	4.629	T	0.647658	0.000243938	-	-	X
21	SPL	2021	Drought	25K	FarmCPU+Kin	AX-94391786	2B	572310256	0.0199	A	0.344831	0.000257802	TraesCS2B02G404100	Gnk2-homologous domain-containing protein	X
22	SPL	2021	Drought	25K	FarmCPU+Kin	AX-111560806	4B	427806267	0.401	T	0.487364	0.000261658	TraesCS4B02G199200	Hypothetical protein	X
23	SPL	2021	Drought	25K	FarmCPU+Kin	BobWhite_c11495_120	5B	584072457	2.897	G	0.321772	0.000428644	TraesCS5B02G408400	Hypothetical protein	X
24	SPL	2021	Drought	25K	FarmCPU+Kin	BS00096927_51	2A	755789390	0.993	C	0.329475	0.000500788	-	-	X
25	SPL	2021	Drought	25K	FarmCPU+Kin	AX-158536284	6D	402126099	2.087	T	0.615653	0.00061561	TraesCS6D02G291500	Hypothetical protein	X
26	SPL	2021	Drought	25K	FarmCPU+Kin	TGWA25K-TG0214	UN	480319384	3.298	T	0.340248	0.000630816	-	-	X
27	SPL	2021	Drought	25K	FarmCPU+Kin	AX-111015088	5A	524671090	1.299	T	0.408757	0.000666967	TraesCS5A02G314000	RHOMBOID-like protein	X
28	SPL	2021	Drought	25K	FarmCPU+Kin	IAAV7491	4A	119074436	0.253	A	0.446138	0.000704881	-	-	X
29	SPL	2021	Drought	25K	FarmCPU+Kin	RAC875_c5056_220	3A	628698741	5.922	A	0.406819	0.000744924	-	-	X
30	SPL	2021	Drought	25K	FarmCPU+Kin	wsnp_Ex_rep_c70265_69211592	4A	119084091	0.035597	A	0.447934	0.000812897	TraesCS4A02G105300	Pseudo-response regulator	X
31	SPL	2021	Drought	25K	FarmCPU+Kin	BS00009393_51	3B	9092679	5.648	G	0.328421	0.000854136	-	-	X
32	SPL	2021	Drought	25K	FarmCPU+Kin	Jagger_c1432_289	UN	367177889	3.47	G	0.33285	0.000859589	-	-	X
33	SPL	2021	Drought	25K	FarmCPU+Kin	AX-94648607	7A	525467138	0.561	C	0.514358	0.000892288	-	-	X
34	SPL	2021	Drought	25K	FarmCPU+Kin	Excalibur_c38928_307	6A	67642450	2.111	G	0.392879	0.000929713	TraesCS6A02G100400	Hypothetical protein	X
35	SPL	2021	Drought	25K	FarmCPU+Kin	wsnp_Ra_rep_c108218_91556581	6B	123844767	2.057	G	0.392879	0.000929713	-	-	X
36	SPL	2021	Drought	25K	FarmCPU+Kin	AX-158566494	6B	123904512	2.059	C	0.392879	0.000929713	-	-	X
37	SPL	2021	Drought	25K	FarmCPU+Kin	RFL_Contig539_1789	5B	583577817	2.221	C	0.29461	0.000974657	TraesCS5B02G408000	hydroperoxide dehydratase	X
38	SPL	2021	Drought	25K	FarmCPU+Kin	AX-158618072	4B	480691833	3.409	A	0.330654	0.000980112	-	-	X
39	SPL	2021	Drought	GBS	FarmCPU+PCA+Kin	S1B_591361055	1B	591361055	23.01	G	1.16236	0.000115148	-	-	X
40	SPL	2021	Drought	GBS	FarmCPU+PCA+Kin	S7B_40276109	7B	40276109	12.087	T	1.02165	0.00011954	TraesCS7B02G040100	Major facilitator superfamily (MFS) profile domain-containing protein	X
41	SPL	2021	Drought	GBS	FarmCPU+PCA+Kin	S2B_780664325	2B	780664325	10.595	G	1.08434	0.000122144	-	-	X
42	SPL	2021	Drought	GBS	FarmCPU+PCA+Kin	S1A_341515539	1A	341515539	18.708	G	1.25342	0.000212439	-	-	X
43	SPL	2021	Drought	GBS	FarmCPU+PCA+Kin	S6B_262275825	6B	262275825	8.624	C	0.801128	0.000300011	TraesCS6B02G207300	Cytochrome P450	X
44	SPL	2021	Drought	GBS	FarmCPU+PCA+Kin	S6B_156932040	6B	156932040	6.078	T	1.07835	0.000320613	-	-	X
45	SPL	2021	Drought	GBS	FarmCPU+PCA+Kin	S6B_675569754	6B	675569754	9.635	C	0.846251	0.000460707	-	-	X
46	SPL	2021	Drought	GBS	FarmCPU+PCA+Kin	S4A_719104534	4A	719104534	14.913	G	0.805014	0.000464317	-	-	X
47	SPL	2021	Drought	GBS	FarmCPU+PCA+Kin	S4B_34275620	4B	34275620	6.665	A	0.997078	0.000508977	TraesCS4B02G047100	Protein ki-se domain-containing protein	X
48	SPL	2021	Drought	GBS	FarmCPU+PCA+Kin	S5B_45648455	5B	45648455	6.155	C	0.784894	0.000589888	-	-	X
49	SPL	2021	Drought	GBS	FarmCPU+PCA+Kin	S1B_591361044	1B	591361044	14.32	A	0.90177	0.000661206	-	-	X
50	SPL	2021	Drought	GBS	FarmCPU+PCA+Kin	S5B_46147123	5B	46147123	6.809	C	0.815757	0.000700619	-	-	X
51	SPL	2021	Drought	GBS	FarmCPU+PCA+Kin	S5B_46147142	5B	46147142	6.809	G	0.815757	0.000700619	-	-	X
52	SPL	2021	Drought	GBS	FarmCPU+PCA+Kin	S3B_656291931	3B	656291931	12.823	C	0.914196	0.000723581	TraesCS3B02G419800	Hexosyltransferase	X
53	SPL	2021	Drought	GBS	FarmCPU+PCA+Kin	S4A_646117376	4A	646117376	5.929	A	0.868655	0.000771513	-	-	X
54	SPL	2021	Drought	GBS	FarmCPU+PCA+Kin	S7B_741877305	7B	741877305	6.821	A	0.903012	0.000828467	-	-	X
55	SPL	2021	Drought	GBS	FarmCPU+PCA+Kin	S6B_153539487	6B	153539487	3.636	G	0.777994	0.000857631	-	-	X
1	TKW	2020	Drought	25K	FarmCPU+Kin	AX-158540356	1D	313852157	7.772	C	4.43276	1.57582e-08	TraesCS1D02G225300	Hypothetical protein	X	X
2	TKW	2020	Drought	25K	FarmCPU+Kin	Excalibur_c39248_485	3A	624946738	3.836	A	2.36036	3.03276e-07	-	-	X	X
3	TKW	2020	Drought	25K	FarmCPU+Kin	AX-95002570	4A	742553340	4.707	G	2.13024	5.34464e-07	-	-	X	X
4	TKW	2020	Drought	25K	FarmCPU+Kin	Kukri_c4412_383	1B	508394110	8.685	G	2.91572	7.48529e-07	TraesCS1B02G290700	PRA1 family protein	X	X
5	TKW	2020	Drought	25K	FarmCPU+Kin	AX-94486277	4B	673203278	7.249	T	2.31305	1.28247e-06	-	-	X	X
6	TKW	2020	Drought	25K	FarmCPU+Kin	BS00011973_51	1D	401682165	0.138	G	1.98172	3.35163e-06	TraesCS1D02G303900	NOT2/NOT3/NOT5 C-termi-l domain-containing protein	X	X
7	TKW	2020	Drought	25K	FarmCPU+Kin	wsnp_Ex_c12684_20157261	5A	673708083	3.084	A	2.08689	3.42938e-06	TraesCS5A02G509700	Hypothetical protein	X	X
8	TKW	2020	Drought	25K	FarmCPU+Kin	AX-111574092	3A	739539074	3.149	A	1.40676	0.000161715	-	-	X
9	TKW	2020	Drought	25K	FarmCPU+Kin	RAC875_c21004_880	UN	480319090	3.785	C	2.59442	0.000169279	-	-	X
10	TKW	2020	Drought	25K	FarmCPU+Kin	Excalibur_c55484_393	6B	720529125	0.651	C	2.22213	0.000270548	TraesCS6B02G473300	Hypothetical protein	X
11	TKW	2020	Drought	25K	FarmCPU+Kin	BS00062738_51	7D	191494202	2.881	A	2.39796	0.000484266	-	-	X
12	TKW	2020	Drought	25K	FarmCPU+Kin	Kukri_c29121_654	1D	410466915	2.097	G	1.97736	0.000776175	-	-	X
13	TKW	2020	Drought	25K	FarmCPU+Kin	wsnp_BE445201D_Ta_1_1	6D	105538164	2.813	G	3.52205	0.000933843	TraesCS6D02G136700	Chorismate mutase	X
14	TKW	2020	Drought	GBS	FarmCPU+PCA	S5A_542955754	5A	542955754	16.14	T	4.17112	1.3827e-05	-	-	X	X
15	TKW	2020	Drought	GBS	FarmCPU+PCA	S5A_542955805	5A	542955805	16.14	T	4.17112	1.3827e-05	-	-	X	X
16	TKW	2020	Drought	GBS	FarmCPU+PCA	S5A_542956696	5A	542956696	18.476	G	4.08498	2.10058e-05	-	-	X	X
17	TKW	2020	Drought	GBS	FarmCPU+PCA	S5A_542956704	5A	542956704	18.476	T	4.08498	2.10058e-05	-	-	X	X
18	TKW	2020	Drought	GBS	FarmCPU+PCA	S7B_742700963	7B	742700963	14.729	A	3.51889	0.000189139	-	-	X
19	TKW	2020	Drought	GBS	FarmCPU+PCA	S6A_538493174	6A	538493174	8.901	C	2.84334	0.000371761	-	-	X
20	TKW	2020	Drought	GBS	FarmCPU+PCA	S3B_492199923	3B	492199923	5.974	G	3.54587	0.000391347	TraesCS3B02G306300	Hypothetical protein	X
21	TKW	2020	Drought	GBS	FarmCPU+PCA	S3D_1755898	3D	1755898	20.084	G	4.19769	0.000403446	-	-	X
22	TKW	2020	Drought	GBS	FarmCPU+PCA	S3B_53593842	3B	53593842	4.187	C	3.10661	0.000859431	-	-	X
23	TKW	2020	Drought	GBS	FarmCPU+PCA	S6A_33006388	6A	33006388	10.714	G	2.92967	0.000920142	-	-	X
11	TKW	2020	Drought	GBS	FarmCPU+PCA	S5A_52738371	5A	52738371	6.752	C	2.92149	0.000986229	-	-	X
1	TKW	2021	Drought	25K	FarmCPU+Kin	AX-95002570	4A	742553340	2.181	G	1.68393	1.99151e-07	-	-	X	X
2	TKW	2021	Drought	25K	FarmCPU+Kin	Kukri_rep_c74178_178	3B	103244616	4.137	C	1.81236	2.79553e-07	TraesCS3B02G126700	G-patch domain-containing protein	X	X
3	TKW	2021	Drought	25K	FarmCPU+Kin	AX-86165887	1A	363422562	2.685	C	1.75494	8.23526e-07	TraesCS1A02G202100	Carboxypeptidase	X	X
4	TKW	2021	Drought	25K	FarmCPU+Kin	AX-94527379	1D	468349282	2.153	G	3.43305	1.42141e-05	TraesCS1D02G403600	Pentatricopeptide repeat-containing protein	X	X
5	TKW	2021	Drought	25K	FarmCPU+Kin	BS00022920_51	1B	492787411	4.034	C	1.29207	1.88124e-05	TraesCS1B02G283900	Actin	X	X
6	TKW	2021	Drought	25K	FarmCPU+Kin	wsnp_Ex_c13409_21124830	5B	486086581	3.969	T	1.61428	2.08761e-05	TraesCS5B02G301700	Rab-GAP TBC domain-containing protein	X	X
7	TKW	2021	Drought	25K	FarmCPU+Kin	BS00022486_51	UN	46227634	2.134	G	1.47959	2.34327e-05	-	-	X	X
8	TKW	2021	Drought	25K	FarmCPU+Kin	RAC875_c68849_153	6B	26633940	2.347	C	1.87119	2.52631e-05	-	-	X	X
9	TKW	2021	Drought	25K	FarmCPU+Kin	Tdurum_contig11896_550	1B	581201755	1.257	C	1.45495	3.6533e-05	TraesCS1B02G350600	alpha,alpha-trehalose-phosphate synthase (UDP-forming)	X	X
10	TKW	2021	Drought	25K	FarmCPU+Kin	wsnp_Ex_c13724_21535046	UN	480319198	5.41	C	2.3006	6.146e-05	-	-	X
11	TKW	2021	Drought	25K	FarmCPU+Kin	AX-158576024	2D	650037346	2.728	T	1.31931	0.000115345	-	-	X
12	TKW	2021	Drought	25K	FarmCPU+Kin	AX-158521378	1B	629484264	1.145	G	1.5773	0.000196504	-	-	X
13	TKW	2021	Drought	25K	FarmCPU+Kin	JD_c3082_514	UN	370672918	3.505	G	2.28809	0.000216572	-	-	X
14	TKW	2021	Drought	25K	FarmCPU+Kin	Kukri_c9102_84	2B	110463868	1.404	C	2.32318	0.000225577	TraesCS2B02G144300	GH10 domain-containing protein	X
15	TKW	2021	Drought	25K	FarmCPU+Kin	BS00067742_51	7A	95922912	4.401	T	2.0256	0.000250569	-	-	X
16	TKW	2021	Drought	25K	FarmCPU+Kin	wsnp_Ex_c4685_8377545	1A	532253056	4.069	A	1.99579	0.000258277	-	-	X
17	TKW	2021	Drought	25K	FarmCPU+Kin	Tdurum_contig5691_596	2B	668570085	3.518	G	1.44059	0.000273234	TraesCS2B02G472100	Hypothetical protein	X
18	TKW	2021	Drought	25K	FarmCPU+Kin	AX-111075425	1B	633301304	2.492	C	1.48186	0.000336166	-	-	X
19	TKW	2021	Drought	25K	FarmCPU+Kin	BS00010811_51	6A	77513463	4.144	T	1.49113	0.000351141	TraesCS6A02G108600	RRM domain-containing protein	X
20	TKW	2021	Drought	25K	FarmCPU+Kin	IACX4411	1B	630831687	1.928	T	1.42277	0.000361883	-	-	X
21	TKW	2021	Drought	25K	FarmCPU+Kin	wsnp_RFL_Contig2699_2402527	3A	608379961	6.669	T	1.84871	0.000384771	TraesCS3A02G360800	AAA+ ATPase domain-containing protein	X
22	TKW	2021	Drought	25K	FarmCPU+Kin	wsnp_Ex_c3145_5812670	1A	522510456	5.002	T	2.01531	0.000390976	TraesCS1A02G335500	acetylserotonin O-methyltransferase	X
23	TKW	2021	Drought	25K	FarmCPU+Kin	AX-158544595	1A	367382659	4.414	A	2.6178	0.000403885	-	-	X
24	TKW	2021	Drought	25K	FarmCPU+Kin	RFL_Contig4169_289	3B	119420745	1.939	G	1.4694	0.000404913	-	-	X
25	TKW	2021	Drought	25K	FarmCPU+Kin	AX-158542940	5B	539299143	4.36	A	1.40366	0.00040913	-	-	X
26	TKW	2021	Drought	25K	FarmCPU+Kin	AX-109284841	4B	621082819	3.143	A	1.18011	0.000445066	TraesCS4B02G330000	Bicarbo-te transporter-like transmembrane domain-containing protein	X
27	TKW	2021	Drought	25K	FarmCPU+Kin	wsnp_Ex_c34962_43193869	6B	140849844	3.133	A	1.34598	0.000448425	TraesCS6B02G141600	Hypothetical protein	X
28	TKW	2021	Drought	25K	FarmCPU+Kin	AX-111694590	2B	667264449	3.249	T	1.36429	0.000453927	TraesCS2B02G470800	Tetratricopeptide repeat-like domain-containing protein	X
29	TKW	2021	Drought	25K	FarmCPU+Kin	Kukri_c51735_79	1B	633299910	1.958	A	1.41985	0.000454568	TraesCS1B02G404000	CDP-diacylglycerol--serine O-phosphatidyltransferase	X
30	TKW	2021	Drought	25K	FarmCPU+Kin	wsnp_BM140364B_Ta_2_1	2B	115381698	0.978	T	2.39896	0.000455872	TraesCS2B02G149000	Ubiquitin carboxyl-termi-l hydrolase	X
31	TKW	2021	Drought	25K	FarmCPU+Kin	AX-86179442	1B	553142830	5.2	G	1.27482	0.000497312	-	-	X
32	TKW	2021	Drought	25K	FarmCPU+Kin	Tdurum_contig47101_301	UN	480319263	0.729	T	2.83708	0.000520542	-	-	X
33	TKW	2021	Drought	25K	FarmCPU+Kin	RFL_Contig3370_343	5A	1201017	1.327	T	1.55473	0.000552326	TraesCS5A02G001300	Expansin-like CBD domain-containing protein	X
34	TKW	2021	Drought	25K	FarmCPU+Kin	AX-158552242	6A	581807628	5.486	G	1.57992	0.000589676	TraesCS6A02G349400	Cyclic nucleotide-binding domain-containing protein	X
35	TKW	2021	Drought	25K	FarmCPU+Kin	Kukri_rep_c106598_51	4B	17043995	1.738	G	1.36017	0.000599963	-	-	X
36	TKW	2021	Drought	25K	FarmCPU+Kin	wsnp_Ex_c22401_31592784	3B	68466233	0.148	G	1.68936	0.000662959	-	-	X
37	TKW	2021	Drought	25K	FarmCPU+Kin	AX-158540356	1D	313852157	4.263	C	2.47592	0.000668235	TraesCS1D02G225300	Hypothetical protein	X
38	TKW	2021	Drought	25K	FarmCPU+Kin	TA003135-0494	1B	374868298	4.399	T	2.59964	0.000675455	TraesCS1B02G207600	Replication factor C C-termi-l domain-containing protein	X
39	TKW	2021	Drought	25K	FarmCPU+Kin	AX-158540353	1D	302697105	4.399	C	2.59964	0.000675455	TraesCS1D02G217000	Domain X domain-containing protein	X
40	TKW	2021	Drought	25K	FarmCPU+Kin	CAP7_c1933_170	7A	484083548	1.151	T	1.27568	0.000704517	-	-	X
41	TKW	2021	Drought	25K	FarmCPU+Kin	Excalibur_c50323_215	6A	1889127	2.017	C	2.16977	0.000799011	TraesCS6A02G004600	Hypothetical protein	X
42	TKW	2021	Drought	25K	FarmCPU+Kin	wsnp_Ex_c5296_9365860	1B	627946355	3.131	T	1.48725	0.000814073	TraesCS1B02G396200	Acireductone dioxyge-se	X
43	TKW	2021	Drought	25K	FarmCPU+Kin	Kukri_rep_c106598_114	4B	16057011	2.387	G	1.33296	0.000822432	-	-	X
44	TKW	2021	Drought	25K	FarmCPU+Kin	AX-109934181	6A	580317285	5.39	G	1.28641	0.000955011	TraesCS6A02G348300	Amino acid transporter transmembrane domain-containing protein	X
45	TKW	2021	Drought	25K	FarmCPU+Kin	wsnp_Ex_c19430_28378386	6A	1497405	0.804	A	1.65762	0.000994212	-	-	X
46	TKW	2021	Drought	GBS	FarmCPU+PCA+Kin	S5A_542955754	5A	542955754	13.11	T	3.59914	2.12273e-05	-	-	X	X
47	TKW	2021	Drought	GBS	FarmCPU+PCA+Kin	S5A_542955805	5A	542955805	13.11	T	3.59914	2.12273e-05	-	-	X	X
48	TKW	2021	Drought	GBS	FarmCPU+PCA+Kin	S5A_542956696	5A	542956696	15.128	G	3.5919	2.15298e-05	-	-	X	X
49	TKW	2021	Drought	GBS	FarmCPU+PCA+Kin	S5A_542956704	5A	542956704	15.128	T	3.5919	2.15298e-05	-	-	X	X
50	TKW	2021	Drought	GBS	FarmCPU+PCA+Kin	S7A_706026178	7A	706026178	11.348	T	3.11656	0.000182881	-	-	X
51	TKW	2021	Drought	GBS	FarmCPU+PCA+Kin	S5A_17153499	5A	17153499	10.89	T	3.07485	0.000258473	-	-	X
52	TKW	2021	Drought	GBS	FarmCPU+PCA+Kin	S5A_17153539	5A	17153539	10.89	C	3.07485	0.000258473	-	-	X
53	TKW	2021	Drought	GBS	FarmCPU+PCA+Kin	S6A_16598161	6A	16598161	11.037	A	2.80195	0.000260495	-	-	X
54	TKW	2021	Drought	GBS	FarmCPU+PCA+Kin	S6B_127323678	6B	127323678	8.2	T	2.67485	0.000292824	-	-	X
55	TKW	2021	Drought	GBS	FarmCPU+PCA+Kin	S6A_16598159	6A	16598159	11.425	T	2.87628	0.000500016	-	-	X
56	TKW	2021	Drought	GBS	FarmCPU+PCA+Kin	S7B_742700963	7B	742700963	9.163	A	2.89896	0.000507043	-	-	X
57	TKW	2021	Drought	GBS	FarmCPU+PCA+Kin	S4A_24767438	4A	24767438	8.568	G	3.16858	0.000513337	TraesCS4A02G031800	R- helicase	X
58	TKW	2021	Drought	GBS	FarmCPU+PCA+Kin	S4A_24767451	4A	24767451	8.568	A	3.16858	0.000513337	-	-	X
59	TKW	2021	Drought	GBS	FarmCPU+PCA+Kin	S6A_538493174	6A	538493174	7.77	C	2.44112	0.000529488	-	-	X
60	TKW	2021	Drought	GBS	FarmCPU+PCA+Kin	S5B_26845670	5B	26845670	12.117	T	2.56212	0.000594248	-	-	X
61	TKW	2021	Drought	GBS	FarmCPU+PCA+Kin	S5B_26845673	5B	26845673	12.117	A	2.56212	0.000594248	-	-	X
62	TKW	2021	Drought	GBS	FarmCPU+PCA+Kin	S6A_555860128	6A	555860128	7.759	T	2.93697	0.000616726	-	-	X
1	DI	2020	Drought	25K	MLM+Kin	AX-110491239	3B	802761306	2.392	G	0.527552	7.17558e-05	TraesCS3B02G570800	Hypothetical protein	X
2	DI	2020	Drought	25K	MLM+Kin	wsnp_Ex_c56591_58653386	3B	802849060	3.216	A	0.527552	7.17558e-05	TraesCS3B02G571000	Gamma-secretase subunit APH1-like	X
3	DI	2020	Drought	25K	MLM+Kin	wsnp_Ra_c29624_38979654	3A	734786647	7.731	C	0.268017	9.22218e-05	TraesCS3A02G517700	Hypothetical protein	X
4	DI	2020	Drought	25K	MLM+Kin	Excalibur_c15095_831	3B	796018523	3.328	T	0.499213	0.000118182	TraesCS3B02G563100	Protein DETOXIFICATION	X
5	DI	2020	Drought	25K	MLM+Kin	RAC875_c2340_616	3B	796313506	3.362	A	0.499213	0.000118182	-	-	X
6	DI	2020	Drought	25K	MLM+Kin	Excalibur_c7546_1286	6D	470639901	5.421	A	0.260634	0.000142507	TraesCS6D02G401700	Hypothetical protein	X
7	DI	2020	Drought	25K	MLM+Kin	AX-158537043	3B	796462273	3.454	C	0.47122	0.000194854	TraesCS3B02G563400	Protein DETOXIFICATION	X
8	DI	2020	Drought	25K	MLM+Kin	BobWhite_c23937_453	3B	794865455	2.162	T	0.405444	0.000260402	TraesCS3B02G561200	Protein ki-se domain-containing protein	X
9	DI	2020	Drought	25K	MLM+Kin	BS00071041_51	3B	796310495	2.929	A	0.395724	0.000381267	-	-	X
10	DI	2020	Drought	25K	MLM+Kin	AX-111505946	6B	677064612	6.414	C	0.278422	0.000424368	-	-	X
11	DI	2020	Drought	25K	MLM+Kin	AX-158558059	UN	11768352	4.43	G	0.305573	0.000504012	-	-	X
12	DI	2020	Drought	25K	MLM+Kin	AX-95114045	5B	13225152	5.553	G	0.309604	0.000607298	TraesCS5B02G013400	Protein transport protein Sec61 subunit beta	X
13	DI	2020	Drought	25K	MLM+Kin	Tdurum_contig11060_433	5B	517777472	7.012	G	0.241513	0.000641232	-	-	X
14	DI	2020	Drought	25K	MLM+Kin	wsnp_Ex_c4605_8240189	1A	370106570	3.114	G	0.320304	0.000662023	-	-	X
15	DI	2020	Drought	25K	MLM+Kin	BS00021878_51	UN	39598060	2.984	T	0.320304	0.000662023	-	-	X
16	DI	2020	Drought	25K	MLM+Kin	Excalibur_c45119_251	1B	570484727	5.466	C	0.344996	0.000666806	-	-	X
17	DI	2020	Drought	25K	MLM+Kin	IAAV5917	7A	236620195	9.787	A	0.318389	0.000684212	TraesCS7A02G252000	Auxin response factor	X
18	DI	2020	Drought	25K	MLM+Kin	Tdurum_contig28053_218	3B	796018785	2.58	T	0.372558	0.000690263	-	-	X
19	DI	2020	Drought	25K	MLM+Kin	Excalibur_c15095_852	3B	796315746	3.066	G	0.372558	0.000690263	-	-	X
20	DI	2020	Drought	25K	MLM+Kin	GENE-2712_367	3B	796464491	1.552	G	0.372558	0.000690263	-	-	X
21	DI	2020	Drought	25K	MLM+Kin	GENE-2712_428	3B	796464546	2.597	T	0.372558	0.000690263	-	-	X
22	DI	2020	Drought	25K	MLM+Kin	Kukri_rep_c111032_99	6D	389516234	4.95	T	0.232734	0.000728316	-	-	X
23	DI	2020	Drought	25K	MLM+Kin	BS00094681_51	1A	374689360	5.229	C	0.281187	0.000740376	TraesCS1A02G212000	Hypothetical protein	X
24	DI	2020	Drought	25K	MLM+Kin	Kukri_rep_c115954_137	1A	376146625	5.229	A	0.281187	0.000740376	-	-	X
25	DI	2020	Drought	25K	MLM+Kin	TA011702-0795	5D	555325390	6.108	T	0.363017	0.000804194	-	-	X
26	DI	2020	Drought	25K	MLM+Kin	Tdurum_contig53138_302	6A	454649350	2.273	A	0.256898	0.000897689	TraesCS6A02G242900; TraesCS6A02G242800	Hypothetical protein	X
27	DI	2020	Drought	25K	MLM+Kin	RAC875_c12181_1166	5D	555325214	6.128	C	0.366511	0.000965021	TraesCS5D02G546900	non-specific serine/threonine protein ki-se	X
28	DI	2020	Drought	GBS	FarmCPU+PCA+Kin	S2D_641867872	2D	641867872	23.908	C	0.471467	1.78595e-06	-	-	X	X
29	DI	2020	Drought	GBS	FarmCPU+PCA+Kin	S1B_62797379	1B	62797379	9.886	A	0.373602	0.000117091	-	-	X
30	DI	2020	Drought	GBS	FarmCPU+PCA+Kin	S4A_720048166	4A	720048166	10.181	T	0.317228	0.000123269	-	-	X
31	DI	2020	Drought	GBS	FarmCPU+PCA+Kin	S6B_716767015	6B	716767015	8.182	T	0.374974	0.000124606	-	-	X
32	DI	2020	Drought	GBS	FarmCPU+PCA+Kin	S6B_716767016	6B	716767016	8.182	G	0.374974	0.000124606	-	-	X
33	DI	2020	Drought	GBS	FarmCPU+PCA+Kin	S5B_491038959	5B	491038959	17.939	A	0.388733	0.000187415	-	-	X
34	DI	2020	Drought	GBS	FarmCPU+PCA+Kin	S5B_491038960	5B	491038960	17.939	A	0.388733	0.000187415	-	-	X
35	DI	2020	Drought	GBS	FarmCPU+PCA+Kin	S1A_573920817	1A	573920817	12.765	T	0.304711	0.000292118	TraesCS1A02G414400	C3H1-type domain-containing protein	X
36	DI	2020	Drought	GBS	FarmCPU+PCA+Kin	S7B_727438705	7B	727438705	15.066	T	0.425255	0.00043863	-	-	X
37	DI	2020	Drought	GBS	FarmCPU+PCA+Kin	S4A_24767438	4A	24767438	12.239	G	0.355457	0.000576907	TraesCS4A02G031800	R- helicase	X
38	DI	2020	Drought	GBS	FarmCPU+PCA+Kin	S4A_24767451	4A	24767451	12.239	A	0.355457	0.000576907	-	-	X
39	DI	2020	Drought	GBS	FarmCPU+PCA+Kin	S2B_130056610	2B	130056610	9.376	G	0.302899	0.000599603	-	-	X
40	DI	2020	Drought	GBS	FarmCPU+PCA+Kin	S2B_130056650	2B	130056650	9.376	A	0.302899	0.000599603	-	-	X
41	DI	2020	Drought	GBS	FarmCPU+PCA+Kin	S7A_512747526	7A	512747526	16.052	A	0.338538	0.000613517	-	-	X
42	DI	2020	Drought	GBS	FarmCPU+PCA+Kin	S6B_634042535	6B	634042535	4.716	C	0.282942	0.000739908	-	-	X
43	DI	2020	Drought	GBS	FarmCPU+PCA+Kin	S2B_40530125	2B	40530125	8.772	T	0.309096	0.00085511	-	-	X
44	DI	2020	Drought	GBS	FarmCPU+PCA+Kin	S2B_767939477	2B	767939477	5.142	T	0.261032	0.000997039	-	-	X
45	DI	2020	Drought	GBS	FarmCPU+PCA+Kin	S2B_767939498	2B	767939498	5.142	G	0.261032	0.000997039	-	-	X
1	DI	2021	Drought	25K	FarmCPU+PCA+Kin	AX-94916236	4B	673252119	3.992	C	0.180681	1.59503e-07	TraesCS4B02G399200	Molybdate-anion transporter	X	X
2	DI	2021	Drought	25K	FarmCPU+PCA+Kin	AX-109333618	1B	542724945	8.182	T	0.193156	4.45755e-07	-	-	X	X
3	DI	2021	Drought	25K	FarmCPU+PCA+Kin	AX-158559746	7A	22625448	3.181	A	0.153381	4.99352e-06	-	-	X	X
4	DI	2021	Drought	25K	FarmCPU+PCA+Kin	Tdurum_contig11896_550	1B	581201755	0.233	C	0.165261	7.34846e-06	TraesCS1B02G350600	alpha,alpha-trehalose-phosphate synthase (UDP-forming)	X	X
5	DI	2021	Drought	25K	FarmCPU+PCA+Kin	AX-158576935	3A	616719235	3.306	A	0.190369	1.15276e-05	-	-	X	X
6	DI	2021	Drought	25K	FarmCPU+PCA+Kin	AX-158590267	7A	701676071	8.481	A	0.172252	4.49079e-05	-	-	X	X
7	DI	2021	Drought	25K	FarmCPU+PCA+Kin	AX-158565051	5A	564665036	3.221	G	0.137152	5.68035e-05	-	-	X
8	DI	2021	Drought	25K	FarmCPU+PCA+Kin	RAC875_c9897_638	2D	634433529	0.0081414	G	0.163479	7.50957e-05	TraesCS2D02G562800	Hypothetical protein	X
9	DI	2021	Drought	25K	FarmCPU+PCA+Kin	Tdurum_contig33737_157	4B	37694505	7.68	A	0.151303	7.89853e-05	TraesCS4B02G049300	GPN-loop GTPase 3	X
10	DI	2021	Drought	25K	FarmCPU+PCA+Kin	AX-158555071	7D	205942142	6.645	T	0.229714	0.000322557	-	-	X
11	DI	2021	Drought	25K	FarmCPU+PCA+Kin	AX-158548769	3B	511072781	0.057655	A	0.16224	0.000507373	-	-	X
12	DI	2021	Drought	25K	FarmCPU+PCA+Kin	wsnp_Ku_c7078_12236807	7B	611458854	1.742	T	0.138268	0.000516228	-	-	X
13	DI	2021	Drought	25K	FarmCPU+PCA+Kin	wsnp_Ex_c23795_33033010	5A	679666034	5.514	T	0.167784	0.000525536	-	-	X
14	DI	2021	Drought	25K	FarmCPU+PCA+Kin	AX-158558527	4B	253704542	7.49	C	0.231117	0.000732468	TraesCS4B02G152600	S-acyltransferase	X
15	DI	2021	Drought	25K	FarmCPU+PCA+Kin	Excalibur_c4847_631	2A	83927446	1.168	G	0.188718	0.000793759	TraesCS2A02G138700	tR- ligase phosphodiesterase domain-containing protein	X
16	DI	2021	Drought	25K	FarmCPU+PCA+Kin	AX-158618889	4B	2317238	0.985	C	0.155458	0.000802074	-	-	X
17	DI	2021	Drought	25K	FarmCPU+PCA+Kin	AX-109326625	5A	503140777	0.413	T	0.119093	0.000933805	-	-	X
18	DI	2021	Drought	GBS	FarmCPU+Kin	S3A_13413717	3A	13413717	4.824	T	0.295934	2.55893e-10	TraesCS3A02G025400	GDSL esterase/lipase	X	X
19	DI	2021	Drought	GBS	FarmCPU+Kin	S3A_724330135	3A	724330135	5.533	T	0.223304	1.78404e-07	-	-	X	X
20	DI	2021	Drought	GBS	FarmCPU+Kin	S3B_796536986	3B	796536986	4.295	C	0.311226	1.222e-06	-	-	X	X
21	DI	2021	Drought	GBS	FarmCPU+Kin	S4B_618683087	4B	618683087	9.28	A	0.174815	3.52374e-06	-	-	X	X
22	DI	2021	Drought	GBS	FarmCPU+Kin	S2B_40328274	2B	40328274	7.64	C	0.161988	4.56813e-06	-	-	X	X
23	DI	2021	Drought	GBS	FarmCPU+Kin	S1A_565121462	1A	565121462	2.988	G	0.198307	6.25845e-06	-	-	X	X
24	DI	2021	Drought	GBS	FarmCPU+Kin	S3B_59889587	3B	59889587	3.439	C	0.186233	6.47735e-05	-	-	X	X
25	DI	2021	Drought	GBS	FarmCPU+Kin	S2A_182889959	2A	182889959	3.279	A	0.133045	8.8875e-05	-	-	X
26	DI	2021	Drought	GBS	FarmCPU+Kin	S1A_368364727	1A	368364727	2.195	T	0.168511	0.000205653	TraesCS1A02G205900	Replication factor A C-termi-l domain-containing protein	X
27	DI	2021	Drought	GBS	FarmCPU+Kin	S5B_14655494	5B	14655494	0.491	T	0.127383	0.000259127	-	-	X
28	DI	2021	Drought	GBS	FarmCPU+Kin	S1D_453702357	1D	453702357	0.633	A	0.14055	0.000332969	-	-	X
29	DI	2021	Drought	GBS	FarmCPU+Kin	S3A_25036406	3A	25036406	4.117	C	0.12009	0.000356764	-	-	X
30	DI	2021	Drought	GBS	FarmCPU+Kin	S1B_613937342	1B	613937342	2.361	A	0.164153	0.000519987	-	-	X
31	DI	2021	Drought	GBS	FarmCPU+Kin	S5A_526386144	5A	526386144	4.268	G	0.132974	0.000787741	-	-	X
32	DI	2021	Drought	GBS	FarmCPU+Kin	SUN_412950700	UN	412950700	1.108	T	0.143801	0.000909425	-	-	X
33	DI	2021	Drought	GBS	FarmCPU+Kin	SUN_412950707	UN	412950707	1.108	A	0.143801	0.000909425	-	-	X
34	DI	2021	Drought	GBS	FarmCPU+Kin	SUN_412950728	UN	412950728	1.108	C	0.143801	0.000909425	-	-	X
1	PI	2020	Drought	25K	FarmCPU+PCA+Kin	AX-158525296	5B	594919768	10.191	A	0.0420508	3.01318e-08	-	-	X	X
2	PI	2020	Drought	25K	FarmCPU+PCA+Kin	BobWhite_c1611_1685	2A	61469111	4.17	T	0.0350913	5.49388e-08	TraesCS2A02G109700	Acyl-CoA dehydroge-se family member 11	X	X
3	PI	2020	Drought	25K	FarmCPU+PCA+Kin	Kukri_c52_225	5A	559070962	6.197	G	0.0462626	1.3718e-06	TraesCS5A02G357000	PB1 domain-containing protein	X	X
4	PI	2020	Drought	25K	FarmCPU+PCA+Kin	Excalibur_c15095_831	3B	796018523	2.471	T	0.0675847	2.85442e-06	TraesCS3B02G563100	Protein DETOXIFICATION	X	X
5	PI	2020	Drought	25K	FarmCPU+PCA+Kin	AX-94481898	7B	648669306	0.946	T	0.0340302	9.73931e-06	TraesCS7B02G382800	Mg-protoporphyrin IX chelatase	X	X
6	PI	2020	Drought	25K	FarmCPU+PCA+Kin	BS00091670_51	2A	200056832	1.449	T	0.038508	2.41559e-05	TraesCS2A02G214300	Pentacotripeptide-repeat region of PRORP domain-containing protein	X	X
7	PI	2020	Drought	25K	FarmCPU+PCA+Kin	RAC875_c703_2551	5D	555048619	5.759	T	0.0344483	2.88166e-05	-	-	X	X
8	PI	2020	Drought	25K	FarmCPU+PCA+Kin	Tdurum_contig52990_560	3B	798302731	3.679	T	0.0421462	3.75273e-05	TraesCS3B02G565800	Phosphatidylserine decarboxylase proenzyme 2	X	X
9	PI	2020	Drought	25K	FarmCPU+PCA+Kin	IAAV1677	UN	333371861	3.123	A	0.0328094	9.68359e-05	-	-	X
10	PI	2020	Drought	25K	FarmCPU+PCA+Kin	wsnp_Ex_c18624_27492167	UN	480319215	11.615	A	0.0272914	0.000112734	-	-	X
11	PI	2020	Drought	25K	FarmCPU+PCA+Kin	Kukri_c52429_81	7A	482485804	11.683	T	0.0466057	0.000178292	TraesCS7A02G330200	K Homology domain-containing protein	X
12	PI	2020	Drought	25K	FarmCPU+PCA+Kin	AX-86176728	7A	39227872	2.653	G	0.0404196	0.000449305	TraesCS7A02G073800	Glycine-rich protein	X
13	PI	2020	Drought	25K	FarmCPU+PCA+Kin	Ku_c6546_718	2B	206752135	2.731	T	0.0388526	0.000473604	TraesCS2B02G218100	Hypothetical protein	X
14	PI	2020	Drought	25K	FarmCPU+PCA+Kin	AX-158567470	7A	49641310	9.536	C	0.0222828	0.000629042	-	-	X
15	PI	2020	Drought	25K	FarmCPU+PCA+Kin	AX-110376873	4A	606812829	1.747	T	0.0294642	0.000646897	TraesCS4A02G317700	Hypothetical protein	X
16	PI	2020	Drought	GBS	FarmCPU+Kin	S5B_491038959	5B	491038959	33.605	A	0.0726841	3.18322e-06	-	-	X	X
17	PI	2020	Drought	GBS	FarmCPU+Kin	S5B_491038960	5B	491038960	33.605	A	0.0726841	3.18322e-06	-	-	X	X
18	PI	2020	Drought	GBS	FarmCPU+Kin	S1A_61088948	1A	61088948	14.69	C	0.0596667	3.27595e-05	-	-	X	X
19	PI	2020	Drought	GBS	FarmCPU+Kin	S2D_641867872	2D	641867872	31.483	C	0.0574314	4.14411e-05	-	-	X	X
20	PI	2020	Drought	GBS	FarmCPU+Kin	S3B_819037501	3B	819037501	10.5	C	0.0416367	0.00027596	TraesCS3B02G596100	KIB1-4 beta-propeller domain-containing protein	X
21	PI	2020	Drought	GBS	FarmCPU+Kin	S2A_8543409	2A	8543409	10.321	G	0.0425374	0.000329759	-	-	X
22	PI	2020	Drought	GBS	FarmCPU+Kin	S1A_73310721	1A	73310721	13.975	T	0.0503354	0.000378294	-	-	X
23	PI	2020	Drought	GBS	FarmCPU+Kin	S7B_127607778	7B	127607778	9.122	G	0.0467788	0.000412268	-	-	X
24	PI	2020	Drought	GBS	FarmCPU+Kin	S3B_819948692	3B	819948692	10.431	A	0.0387086	0.000434462	TraesCS3B02G598000	F-box domain-containing protein	X
25	PI	2020	Drought	GBS	FarmCPU+Kin	S2A_8543372	2A	8543372	10.661	A	0.0405608	0.000547476	TraesCS2A02G018000	TCP domain-containing protein	X
26	PI	2020	Drought	GBS	FarmCPU+Kin	S7A_34297409	7A	34297409	0.955	A	0.0546415	0.000640581	-	-	X
27	PI	2020	Drought	GBS	FarmCPU+Kin	S7A_34297411	7A	34297411	0.955	T	0.0546415	0.000640581	-	-	X
28	PI	2020	Drought	GBS	FarmCPU+Kin	S3B_818871576	3B	818871576	14.752	T	0.0420377	0.000687757	-	-	X
29	PI	2020	Drought	GBS	FarmCPU+Kin	S3B_818871591	3B	818871591	14.752	G	0.0420377	0.000687757	-	-	X
30	PI	2020	Drought	GBS	FarmCPU+Kin	S7B_233380535	7B	233380535	9.484	G	0.0417536	0.000751544	-	-	X
31	PI	2020	Drought	GBS	FarmCPU+Kin	S3A_742872673	3A	742872673	8.237	C	0.0374009	0.000762684	-	-	X
32	PI	2020	Drought	GBS	FarmCPU+Kin	S6B_26204619	6B	26204619	8.226	T	0.047721	0.000783843	-	-	X
1	PI	2021	Drought	25K	FarmCPU+PCA+Kin	GENE-1381_110	2A	690932231	5.289	T	0.0398177	4.64282e-08	-	-	X	X
2	PI	2021	Drought	25K	FarmCPU+PCA+Kin	AX-158575304	2B	159888514	2.266	A	0.0404727	1.58458e-07	-	-	X	X
3	PI	2021	Drought	25K	FarmCPU+PCA+Kin	Kukri_c57593_79	7A	701629597	11.618	A	0.0317209	1.82184e-07	TraesCS7A02G517600	S-acyltransferase	X	X
4	PI	2021	Drought	25K	FarmCPU+PCA+Kin	GENE-4153_101	6D	306711393	1.696	T	0.039611	7.76786e-07	TraesCS6D02G217000	Enoyl reductase (ER) domain-containing protein	X	X
5	PI	2021	Drought	25K	FarmCPU+PCA+Kin	AX-94916236	4B	673252119	3.261	C	0.0236154	1.1678e-06	TraesCS4B02G399200	Molybdate-anion transporter	X	X
6	PI	2021	Drought	25K	FarmCPU+PCA+Kin	AX-89474535	2B	649975875	1.004	A	0.0214781	2.27031e-06	TraesCS2B02G455400	Xyloglucan endotransglucosylase/hydrolase	X	X
7	PI	2021	Drought	25K	FarmCPU+PCA+Kin	Excalibur_c13239_85	2B	134995917	1.482	T	0.0291914	5.37848e-06	TraesCS2B02G161900	R- helicase	X	X
8	PI	2021	Drought	25K	FarmCPU+PCA+Kin	AX-94748974	7B	741244695	3.384	T	0.0372206	3.82269e-05	TraesCS7B02G483000	Hypothetical protein	X	X
9	PI	2021	Drought	25K	FarmCPU+PCA+Kin	RAC875_rep_c118305_446	UN	480319159	4.888	C	0.0183172	9.0597e-05	-	-	X
10	PI	2021	Drought	25K	FarmCPU+PCA+Kin	Tdurum_contig33737_157	4B	37694505	11.968	A	0.0212717	0.000120448	TraesCS4B02G049300	GPN-loop GTPase 3	X
11	PI	2021	Drought	25K	FarmCPU+PCA+Kin	TGWA25K-TG0010	UN	480319320	9.589	C	0.03902	0.000127218	-	-	X
12	PI	2021	Drought	25K	FarmCPU+PCA+Kin	AX-94504071	1B	527835113	0.0085278	A	0.037422	0.000219864	-	-	X
13	PI	2021	Drought	25K	FarmCPU+PCA+Kin	AX-158541313	3A	688681758	3.436	G	0.020633	0.000297687	TraesCS3A02G449100	Phospholipid/glycerol acyltransferase domain-containing protein	X
14	PI	2021	Drought	25K	FarmCPU+PCA+Kin	RAC875_c9984_1003	5A	585458474	1.214	G	0.0229842	0.000313785	-	-	X
15	PI	2021	Drought	25K	FarmCPU+PCA+Kin	RFL_Contig4282_1420	UN	480319179	3.014	C	0.0209584	0.000365644	-	-	X
16	PI	2021	Drought	25K	FarmCPU+PCA+Kin	wsnp_Ex_c15475_23757972	3A	688688975	3.459	G	0.0217791	0.000369894	TraesCS3A02G449300	Auxin response factor	X
17	PI	2021	Drought	25K	FarmCPU+PCA+Kin	IAAV2328	5A	555540500	4.295	C	0.0204813	0.000372484	-	-	X
18	PI	2021	Drought	25K	FarmCPU+PCA+Kin	AX-158590390	7A	721939731	4.001	T	0.0208448	0.000411209	-	-	X
19	PI	2021	Drought	25K	FarmCPU+PCA+Kin	GENE-1634_405	3A	638992702	0.252	G	0.019103	0.000427629	-	-	X
20	PI	2021	Drought	25K	FarmCPU+PCA+Kin	Tdurum_contig47033_367	UN	480318963	0.332	T	0.0235382	0.000447707	-	-	X
21	PI	2021	Drought	25K	FarmCPU+PCA+Kin	D_GDS7LZN02FDZX8_269	2D	603503001	3.142	A	0.0204836	0.00062197	-	-	X
22	PI	2021	Drought	25K	FarmCPU+PCA+Kin	RAC875_c15109_106	3A	688675411	4.229	C	0.0203194	0.000747134	-	-	X
23	PI	2021	Drought	25K	FarmCPU+PCA+Kin	AX-158591463	7A	126197296	0.245	G	0.0217058	0.000998709	TraesCS7A02G170300	Glycosyltransferase	X
24	PI	2021	Drought	GBS	FarmCPU+PCA+Kin	S7A_44881978	7A	44881978	16.113	G	0.0547423	1.46248e-05	TraesCS7A02G079300	Hypothetical protein	X	X
25	PI	2021	Drought	GBS	FarmCPU+PCA+Kin	S3B_244663264	3B	244663264	24.593	C	0.0632629	2.75376e-05	-	-	X	X
26	PI	2021	Drought	GBS	FarmCPU+PCA+Kin	S3B_244663289	3B	244663289	24.593	C	0.0632629	2.75376e-05	-	-	X	X
27	PI	2021	Drought	GBS	FarmCPU+PCA+Kin	S4A_593732829	4A	593732829	17.088	C	0.0581769	0.000102634	-	-	X
28	PI	2021	Drought	GBS	FarmCPU+PCA+Kin	S4A_593732830	4A	593732830	17.088	A	0.0581769	0.000102634	-	-	X
29	PI	2021	Drought	GBS	FarmCPU+PCA+Kin	S5B_486280155	5B	486280155	12.559	T	0.0408114	0.000148196	-	-	X
30	PI	2021	Drought	GBS	FarmCPU+PCA+Kin	S1A_61088948	1A	61088948	12.295	C	0.0563477	0.000157631	-	-	X
31	PI	2021	Drought	GBS	FarmCPU+PCA+Kin	S2A_706220068	2A	706220068	14.415	G	0.0425415	0.000170367	-	-	X
32	PI	2021	Drought	GBS	FarmCPU+PCA+Kin	S4B_619589061	4B	619589061	11.622	T	0.0391688	0.000186065	-	-	X
33	PI	2021	Drought	GBS	FarmCPU+PCA+Kin	S4B_619589093	4B	619589093	11.622	C	0.0391688	0.000186065	-	-	X
34	PI	2021	Drought	GBS	FarmCPU+PCA+Kin	S4B_618683087	4B	618683087	9.106	A	0.0388416	0.000252843	-	-	X
35	PI	2021	Drought	GBS	FarmCPU+PCA+Kin	S6A_20163710	6A	20163710	12.623	A	0.0412849	0.000270474	TraesCS6A02G039100	CASP-like protein	X
36	PI	2021	Drought	GBS	FarmCPU+PCA+Kin	S6B_515744685	6B	515744685	18.72	A	0.0409949	0.000456385	-	-	X
37	PI	2021	Drought	GBS	FarmCPU+PCA+Kin	S3B_819948692	3B	819948692	10.221	A	0.0383229	0.000459126	TraesCS3B02G598000	F-box domain-containing protein	X
38	PI	2021	Drought	GBS	FarmCPU+PCA+Kin	S5B_508038186	5B	508038186	14.026	T	0.0469939	0.000462818	TraesCS5B02G323600	Hypothetical protein	X
39	PI	2021	Drought	GBS	FarmCPU+PCA+Kin	S7B_705256749	7B	705256749	9.302	T	0.0411655	0.000605249	TraesCS7B02G440000	Protein ki-se domain-containing protein	X
40	PI	2021	Drought	GBS	FarmCPU+PCA+Kin	S7B_705256765	7B	705256765	9.302	T	0.0411655	0.000605249	-	-	X
41	PI	2021	Drought	GBS	FarmCPU+PCA+Kin	S1A_590967799	1A	590967799	3.79	A	0.037349	0.000918795	TraesCS1A02G442200	Flavonoid 3'-hydroxylase	X
42	PI	2021	Drought	GBS	FarmCPU+PCA+Kin	S1A_18461833	1A	18461833	8.587	C	0.0433824	0.000953301	TraesCS1A02G035200	Dof zinc finger protein	X
1	SI	2020	Drought	25K	MLM+Kin	AX-158558059	UN	11768352	4.984	G	0.347846	0.000106927	-	-	X
2	SI	2020	Drought	25K	MLM+Kin	Tdurum_contig53138_302	6A	454649350	3.164	A	0.303587	0.000142151	TraesCS6A02G242900; TraesCS6A02G242800	Hypothetical protein	X
3	SI	2020	Drought	25K	MLM+Kin	TA003900-0407	1B	501366220	4.83	A	0.438477	0.000529987	TraesCS1B02G288100	Coro-tine-insensitive protein 1	X
4	SI	2020	Drought	25K	MLM+Kin	AX-158535269	6B	685344815	9.586	A	0.270746	0.000597266	TraesCS6B02G411800	Serine aminopeptidase S33 domain-containing protein	X
5	SI	2020	Drought	25K	MLM+Kin	AX-94951542	5B	42393918	4.378	G	0.296207	0.000599185	-	-	X
6	SI	2020	Drought	25K	MLM+Kin	IAAV1903	2B	176294659	4.026	C	0.368202	0.000810051	TraesCS2B02G198600	Peptidase S9 prolyl oligopeptidase catalytic domain-containing protein	X
7	SI	2020	Drought	25K	MLM+Kin	IAAV7384	6A	454649422	2.946	T	0.260385	0.000836523	-	-	X
8	SI	2020	Drought	25K	MLM+Kin	BobWhite_rep_c66630_331	7B	624351260	3.614	T	0.28057	0.000871111	TraesCS7B02G362600	Tr-type G domain-containing protein	X
9	SI	2020	Drought	25K	MLM+Kin	BobWhite_c1905_98	6B	144001454	3.862	G	0.225203	0.000902399	TraesCS6B02G144500	26S proteasome non-ATPase regulatory subunit 2 homolog	X
10	SI	2020	Drought	25K	MLM+Kin	Excalibur_c25599_358	2D	8295021	3.479	A	0.614266	0.000927885	TraesCS2D02G017000	Hypothetical protein	X
11	SI	2020	Drought	25K	MLM+Kin	BobWhite_c23455_184	7D	568754411	3.828	T	0.284992	0.000938904	TraesCS7D02G449700	Hypothetical protein	X
12	SI	2020	Drought	25K	MLM+Kin	AX-95228827	6A	454655948	3.147	A	0.26011	0.000952504	TraesCS6A02G242900	RST domain-containing protein	X
13	SI	2020	Drought	25K	MLM+Kin	Tdurum_contig100787_79	3B	810953023	0.66	G	0.62447	0.000992765	-	-	X
14	SI	2020	Drought	GBS	FarmCPU+PCA+Kin	S1A_12369432	1A	12369432	16.209	A	0.446242	4.20223e-06	-	-	X	X
15	SI	2020	Drought	GBS	FarmCPU+PCA+Kin	S3B_70866066	3B	70866066	12.981	G	0.440956	1.8379e-05	TraesCS3B02G104400	Aminoacyl-transfer R- synthetases class-II family profile domain-containing protein	X	X
16	SI	2020	Drought	GBS	FarmCPU+PCA+Kin	S4A_720048166	4A	720048166	11.139	T	0.394744	3.43595e-05	-	-	X	X
17	SI	2020	Drought	GBS	FarmCPU+PCA+Kin	SUN_84400519	UN	84400519	10.08	A	0.424449	4.14415e-05	-	-	X	X
18	SI	2020	Drought	GBS	FarmCPU+PCA+Kin	S7B_611339801	7B	611339801	12.932	A	0.310339	0.000134537	-	-	X
19	SI	2020	Drought	GBS	FarmCPU+PCA+Kin	S7B_742700963	7B	742700963	13.294	A	0.390295	0.000169445	-	-	X
20	SI	2020	Drought	GBS	FarmCPU+PCA+Kin	S1A_12587927	1A	12587927	5.489	T	0.3506	0.000310807	TraesCS1A02G026400	RGH1	X
21	SI	2020	Drought	GBS	FarmCPU+PCA+Kin	S7B_4150739	7B	4150739	12.517	A	0.368785	0.00031457	-	-	X
22	SI	2020	Drought	GBS	FarmCPU+PCA+Kin	S2B_764073725	2B	764073725	15.297	G	0.355971	0.000397984	TraesCS2B02G574800	Amine oxidase domain-containing protein	X
23	SI	2020	Drought	GBS	FarmCPU+PCA+Kin	S2B_565077119	2B	565077119	11.772	T	0.474224	0.000405125	TraesCS2B02G398200	Phenylalanine ammonia-lyase	X
24	SI	2020	Drought	GBS	FarmCPU+PCA+Kin	S1A_12587929	1A	12587929	4.707	T	0.348178	0.000489622	-	-	X
25	SI	2020	Drought	GBS	FarmCPU+PCA+Kin	S1A_12587950	1A	12587950	4.707	A	0.348178	0.000489622	-	-	X
26	SI	2020	Drought	GBS	FarmCPU+PCA+Kin	S1A_12587960	1A	12587960	4.707	T	0.348178	0.000489622	-	-	X
27	SI	2020	Drought	GBS	FarmCPU+PCA+Kin	S5B_264879868	5B	264879868	7.587	C	0.403825	0.000537436	-	-	X
28	SI	2020	Drought	GBS	FarmCPU+PCA+Kin	S7B_604038737	7B	604038737	11.505	A	0.392445	0.000583972	-	-	X
29	SI	2020	Drought	GBS	FarmCPU+PCA+Kin	S2B_556518053	2B	556518053	5.203	C	0.441053	0.000609528	TraesCS2B02G392100	GRAM domain-containing protein	X
30	SI	2020	Drought	GBS	FarmCPU+PCA+Kin	S3A_724330135	3A	724330135	10.903	T	0.306027	0.000797237	-	-	X
31	SI	2020	Drought	GBS	FarmCPU+PCA+Kin	S3A_658983974	3A	658983974	9.479	A	0.396534	0.000826695	TraesCS3A02G416300; TraesCS3A02G416400	Hypothetical protein	X
32	SI	2020	Drought	GBS	FarmCPU+PCA+Kin	S6B_716767015	6B	716767015	4.878	T	0.379842	0.000918039	-	-	X
33	SI	2020	Drought	GBS	FarmCPU+PCA+Kin	S6B_716767016	6B	716767016	4.878	G	0.379842	0.000918039	-	-	X
1	SI	2021	Drought	25K	FarmCPU+PCA+Kin	IAAV2718	2A	681106708	5.876	T	0.272234	2.98416e-08	TraesCS2A02G428300	PHD-type domain-containing protein	X	X
2	SI	2021	Drought	25K	FarmCPU+PCA+Kin	AX-158586137	5B	599619662	6.588	T	0.230354	2.15812e-07	-	-	X	X
3	SI	2021	Drought	25K	FarmCPU+PCA+Kin	AX-109419783	5B	557134908	0.31	G	0.339491	3.59629e-06	-	-	X	X
4	SI	2021	Drought	25K	FarmCPU+PCA+Kin	BS00023627_51	6A	48551309	0.408	A	0.1761	4.3913e-06	-	-	X	X
5	SI	2021	Drought	25K	FarmCPU+PCA+Kin	RAC875_c12064_296	UN	480319079	0.901	T	0.148259	5.63509e-06	-	-	X	X
6	SI	2021	Drought	25K	FarmCPU+PCA+Kin	AX-94405899	5A	688783098	4.742	G	0.21856	1.7118e-05	TraesCS5A02G529200	DUF1990 domain-containing protein	X	X
7	SI	2021	Drought	25K	FarmCPU+PCA+Kin	AX-94730983	3A	742766668	5.978	G	0.163672	7.95698e-05	TraesCS3A02G528900	Legumain prodomain domain-containing protein	X
8	SI	2021	Drought	25K	FarmCPU+PCA+Kin	AX-158537113	4B	595284293	2.051	C	0.240876	0.000128367	TraesCS4B02G306300	CG-1 domain-containing protein	X
9	SI	2021	Drought	25K	FarmCPU+PCA+Kin	AX-94565950	2D	28007028	2.707	T	0.269436	0.000253375	TraesCS2D02G067000	non-specific serine/threonine protein ki-se	X
10	SI	2021	Drought	25K	FarmCPU+PCA+Kin	AX-158558527	4B	253704542	4.871	C	0.247837	0.000402617	TraesCS4B02G152600	S-acyltransferase	X
11	SI	2021	Drought	25K	FarmCPU+PCA+Kin	BS00069163_51	UN	88053962	0.606	G	0.184367	0.000437595	-	-	X
12	SI	2021	Drought	25K	FarmCPU+PCA+Kin	AX-158567304	7A	13625588	0.85	T	0.134298	0.000782565	-	-	X
13	SI	2021	Drought	25K	FarmCPU+PCA+Kin	BS00093016_51	7A	515199467	0.539	C	0.177362	0.000860815	TraesCS7A02G352000	Peroxidase	X
14	SI	2021	Drought	GBS	FarmCPU+Kin	S4A_703230434	4A	703230434	6.806	A	0.293542	3.77173e-08	-	-	X	X
15	SI	2021	Drought	GBS	FarmCPU+Kin	S6D_461702489	6D	461702489	3.254	G	0.198048	3.14834e-07	-	-	X	X
16	SI	2021	Drought	GBS	FarmCPU+Kin	S5D_364998386	5D	364998386	11.256	A	0.256594	9.73827e-07	-	-	X	X
17	SI	2021	Drought	GBS	FarmCPU+Kin	S3D_393665851	3D	393665851	5.147	T	0.241421	1.0864e-06	-	-	X	X
18	SI	2021	Drought	GBS	FarmCPU+Kin	S2D_14412659	2D	14412659	1.307	C	0.166408	2.51004e-06	-	-	X	X
19	SI	2021	Drought	GBS	FarmCPU+Kin	S4A_12811980	4A	12811980	0.0024037	A	0.221111	3.18379e-06	-	-	X	X
20	SI	2021	Drought	GBS	FarmCPU+Kin	S5B_538034613	5B	538034613	2.218	A	0.189959	1.06576e-05	-	-	X	X
21	SI	2021	Drought	GBS	FarmCPU+Kin	S3B_771762751	3B	771762751	1.808	G	0.191917	6.78581e-05	-	-	X	X
22	SI	2021	Drought	GBS	FarmCPU+Kin	S2A_765056414	2A	765056414	0.388	A	0.197026	7.2782e-05	-	-	X	X
23	SI	2021	Drought	GBS	FarmCPU+Kin	S6B_616781941	6B	616781941	5.477	G	0.166413	8.1387e-05	-	-	X	X
24	SI	2021	Drought	GBS	FarmCPU+Kin	S1A_12369432	1A	12369432	2.164	A	0.147589	8.84095e-05	-	-	X
25	SI	2021	Drought	GBS	FarmCPU+Kin	S3B_673836537	3B	673836537	0.842	A	0.212554	0.000373353	-	-	X
26	SI	2021	Drought	GBS	FarmCPU+Kin	S3B_674665702	3B	674665702	1.084	A	0.20462	0.000391328	-	-	X
27	SI	2021	Drought	GBS	FarmCPU+Kin	S2A_116446764	2A	116446764	3.796	G	0.0984945	0.000528442	TraesCS2A02G164100	R- helicase	X
28	SI	2021	Drought	GBS	FarmCPU+Kin	S1A_536664287	1A	536664287	3.939	A	0.141644	0.000595012	-	-	X
29	SI	2021	Drought	GBS	FarmCPU+Kin	S7A_722414947	7A	722414947	3.903	T	0.174557	0.000625925	-	-	X
30	SI	2021	Drought	GBS	FarmCPU+Kin	S7A_722414973	7A	722414973	3.903	C	0.174557	0.000625925	-	-	X
31	SI	2021	Drought	GBS	FarmCPU+Kin	S3A_688673469	3A	688673469	0.353	G	0.114669	0.000631906	-	-	X
32	SI	2021	Drought	GBS	FarmCPU+Kin	S5A_542956696	5A	542956696	3.393	G	0.15166	0.000701385	-	-	X
33	SI	2021	Drought	GBS	FarmCPU+Kin	S5A_542956704	5A	542956704	3.393	T	0.15166	0.000701385	-	-	X
34	SI	2021	Drought	GBS	FarmCPU+Kin	S7A_34920099	7A	34920099	1.675	C	0.155846	0.000705054	-	-	X

## Sheet: Table S 11
Supplemenary Table 11. Results of genome-wide association study (GWAS) for yield traits under control conditions at a significant level of P-value ≤ 0.001.
Number	Trait	Year	Condition	SNPs type	Model	SNP	Chrom	Pos (bp)*	R2	Target allele	Effect	P-value	Candidate gene	Protein conding			Significant threshold
																	0.001	SP (0.000043)
1	CC	2020	Control	25K	FarmCPU+PCA+Kin	AX-158540611	2A	691120995	0.807	T	1.85038	1.98895e-10	-	-			X	X
2	CC	2020	Control	25K	FarmCPU+PCA+Kin	AX-110960820	2B	131130065	9.519	T	1.29826	5.54917e-08	TraesCS2B02G156800	3-oxoacyl-[acyl-carrier-protein] synthase			X	X
3	CC	2020	Control	25K	FarmCPU+PCA+Kin	Excalibur_c72359_56	2A	752102362	7.933	A	1.52083	1.03876e-06	TraesCS2A02G539900	Regulatory protein RecX			X	X
4	CC	2020	Control	25K	FarmCPU+PCA+Kin	AX-94912703	2A	712579776	2.351	A	1.44575	3.31267e-06	-	-			X	X
5	CC	2020	Control	25K	FarmCPU+PCA+Kin	AX-158536284	6D	402126099	4.787	T	1.26766	2.6753e-05	TraesCS6D02G291500	Hypothetical protein			X	X
6	CC	2020	Control	25K	FarmCPU+PCA+Kin	BS00067331_51	UN	85683577	10.643	T	0.96017	3.90666e-05	-	-			X	X
7	CC	2020	Control	25K	FarmCPU+PCA+Kin	AX-158577230	3A	686668889	0.203	G	0.833918	5.33142e-05	-	-			X
8	CC	2020	Control	25K	FarmCPU+PCA+Kin	BS00023055_51	7A	41959689	1.666	A	1.07646	5.53398e-05	TraesCS7A02G076600	Kinesin-like protein			X
9	CC	2020	Control	25K	FarmCPU+PCA+Kin	BobWhite_c14476_80	2A	86901297	2.074	A	0.889473	9.05197e-05	TraesCS2A02G141400	Cation efflux protein cytoplasmic domain-containing protein			X
10	CC	2020	Control	25K	FarmCPU+PCA+Kin	tplb0035p20_710	5A	335502	3.636	G	0.62103	0.000120963	-	-			X
11	CC	2020	Control	25K	FarmCPU+PCA+Kin	BS00084370_51	7A	187431377	7.924	A	0.682614	0.000207086	TraesCS7A02G219700	BURP domain-containing protein			X
12	CC	2020	Control	25K	FarmCPU+PCA+Kin	AX-109862715	5A	555936898	9.162	A	0.835247	0.000453272	-	-			X
13	CC	2020	Control	25K	FarmCPU+PCA+Kin	AX-158597010	2B	763840371	0.949	G	1.01693	0.000595	TraesCS2B02G574200	Reticulon-like protein			X
14	CC	2020	Control	25K	FarmCPU+PCA+Kin	BS00084417_51	2B	763633093	0.706	C	0.93317	0.000611293	-	-			X
15	CC	2020	Control	25K	FarmCPU+PCA+Kin	BS00094456_51	3B	648740098	0.143	T	0.746537	0.000704005	TraesCS3B02G412400	Hypothetical protein			X
16	CC	2020	Control	25K	FarmCPU+PCA+Kin	AX-158548130	3A	189276580	1.182	C	0.952264	0.000828592	TraesCS3A02G172900	GTP-binding protein SAR1A			X
17	CC	2020	Control	25K	FarmCPU+PCA+Kin	AX-158558754	5A	572838576	1.672	T	0.841157	0.000913489	TraesCS5A02G374500	pyruvate dehydroge-se (acetyl-transferring)			X
18	CC	2020	Control	25K	FarmCPU+PCA+Kin	BS00036788_51	7B	79307844	2.607	G	0.996498	0.000970036	TraesCS7B02G071900	Pantothe-te ki-se			X
19	CC	2020	Control	GBS	FarmCPU+Kin	S2A_716544664	2A	716544664	8.132	T	1.30731	3.38727e-08	TraesCS2A02G477600	Non-specific lipid-transfer protein			X	X
20	CC	2020	Control	GBS	FarmCPU+Kin	S2B_653748284	2B	653748284	13.452	T	1.05522	1.06855e-06	TraesCS2B02G459300	Ubiquinol oxidase			X	X
21	CC	2020	Control	GBS	FarmCPU+Kin	S6A_594990650	6A	594990650	5.724	T	0.976625	1.73992e-06	-	-			X	X
22	CC	2020	Control	GBS	FarmCPU+Kin	S7B_750105660	7B	750105660	4.835	T	0.999613	1.63007e-05	TraesCS7B02G500500	F-box domain-containing protein			X	X
23	CC	2020	Control	GBS	FarmCPU+Kin	S2A_750225283	2A	750225283	5.901	G	0.883756	2.27185e-05	-	-			X	X
24	CC	2020	Control	GBS	FarmCPU+Kin	S6A_7992156	6A	7992156	12.693	C	1.43941	2.70667e-05	TraesCS6A02G016100	Hypothetical protein			X	X
25	CC	2020	Control	GBS	FarmCPU+Kin	S2A_744593454	2A	744593454	0.941	T	0.942196	4.97962e-05	-	-			X	X
26	CC	2020	Control	GBS	FarmCPU+Kin	S3A_7970956	3A	7970956	0.601	T	0.815615	9.1434e-05	-	-			X	X
27	CC	2020	Control	GBS	FarmCPU+Kin	S1A_532246897	1A	532246897	6.937	G	0.931037	0.000116794	-	-			X
28	CC	2020	Control	GBS	FarmCPU+Kin	S2B_462888780	2B	462888780	5.929	C	0.91178	0.000163296	-	-			X
29	CC	2020	Control	GBS	FarmCPU+Kin	S7A_690839620	7A	690839620	0.85	A	0.871563	0.000177659	TraesCS7A02G500800	BHLH domain-containing protein			X
30	CC	2020	Control	GBS	FarmCPU+Kin	S2B_553981776	2B	553981776	1.517	C	0.815729	0.000210826	TraesCS2B02G390300	Major facilitator superfamily (MFS) profile domain-containing protein			X
31	CC	2020	Control	GBS	FarmCPU+Kin	S6B_677338037	6B	677338037	1.515	A	0.993418	0.000252022	-	-			X
32	CC	2020	Control	GBS	FarmCPU+Kin	S6B_663760713	6B	663760713	5.284	C	0.950891	0.000407736	-	-			X
33	CC	2020	Control	GBS	FarmCPU+Kin	S7D_635844699	7D	635844699	1.511	T	1.29953	0.00044143	TraesCS7D02G553000	Hypothetical protein			X
34	CC	2020	Control	GBS	FarmCPU+Kin	S7D_635844705	7D	635844705	1.511	G	1.29953	0.00044143	-	-			X
35	CC	2020	Control	GBS	FarmCPU+Kin	S7D_635844711	7D	635844711	1.511	G	1.29953	0.00044143	-	-			X
36	CC	2020	Control	GBS	FarmCPU+Kin	S3D_609621913	3D	609621913	2.755	C	0.914907	0.000548326	TraesCS3D02G535400	AP-3 complex subunit beta			X
37	CC	2020	Control	GBS	FarmCPU+Kin	S4A_704801234	4A	704801234	4.463	T	0.789323	0.000598552	-	-			X
38	CC	2020	Control	GBS	FarmCPU+Kin	S1A_583452904	1A	583452904	2.532	G	0.858244	0.000649223	-	-			X
39	CC	2020	Control	GBS	FarmCPU+Kin	S3B_717363530	3B	717363530	0.54	C	0.883007	0.000739353	-	-			X
1	CC	2021	Control	25K	FarmCPU+Kin	AX-158558042	UN	11768325	7.1	G	2.08794	1.66196e-08	-	-			X	X
2	CC	2021	Control	25K	FarmCPU+Kin	tplb0024i19_322	UN	480319135	6.55	C	1.4462	2.04333e-06	-	-			X	X
3	CC	2021	Control	25K	FarmCPU+Kin	AX-158586137	5B	599619662	8.997	T	1.55056	3.12682e-06	-	-			X	X
4	CC	2021	Control	25K	FarmCPU+Kin	BobWhite_c20876_475	3B	417261379	0.96	A	1.85741	3.2195e-06	TraesCS3B02G259300	Carbonic anhydrase			X	X
5	CC	2021	Control	25K	FarmCPU+Kin	AX-158598302	3B	552930653	8.418	C	1.25974	5.90638e-05	TraesCS3B02G343800	Plus3 domain-containing protein			X
6	CC	2021	Control	25K	FarmCPU+Kin	AX-94796364	5A	439878001	0.626	C	1.04036	8.11186e-05	-	-			X
7	CC	2021	Control	25K	FarmCPU+Kin	AX-158525300	5B	466621439	9.135	T	1.37227	8.23806e-05	-	-			X
8	CC	2021	Control	25K	FarmCPU+Kin	CAP11_c896_88	UN	124647199	1.612	C	0.972537	0.000104469	-	-			X
9	CC	2021	Control	25K	FarmCPU+Kin	AX-158567006	7A	736688216	4.389	C	0.928775	0.000175034	-	-			X
10	CC	2021	Control	25K	FarmCPU+Kin	AX-158539672	7B	22059187	1.756	A	1.03763	0.000195886	TraesCS7B02G022800	protein disulfide-isomerase			X
11	CC	2021	Control	25K	FarmCPU+Kin	Excalibur_c36725_96	7B	601136000	0.434	A	0.856424	0.000303717	-	-			X
12	CC	2021	Control	25K	FarmCPU+Kin	AX-94835306	1B	59471212	0.817	T	1.02859	0.000353898	TraesCS1B02G076500	NB-ARC domain-containing protein			X
13	CC	2021	Control	25K	FarmCPU+Kin	Tdurum_contig17062_221	7A	701529482	4.261	C	0.859374	0.000649024	TraesCS7A02G517100	Amino acid transporter transmembrane domain-containing protein			X
14	CC	2021	Control	25K	FarmCPU+Kin	BS00095515_51	3B	772397487	1.377	T	1.02924	0.000690166	TraesCS3B02G531400	Hypothetical protein			X
15	CC	2021	Control	25K	FarmCPU+Kin	AX-158548579	3B	772397793	1.118	A	0.985647	0.000979282	-	-			X
16	CC	2021	Control	GBS	FarmCPU+PCA+Kin	S6A_49110811	6A	49110811	19.4	G	2.66504	3.72225e-05	TraesCS6A02G080200	DUF4283 domain-containing protein			X	X
17	CC	2021	Control	GBS	FarmCPU+PCA+Kin	S6A_49110848	6A	49110848	19.4	G	2.66504	3.72225e-05	-	-			X	X
18	CC	2021	Control	GBS	FarmCPU+PCA+Kin	S7B_750105660	7B	750105660	13.867	T	2.70413	0.000108414	TraesCS7B02G500500	F-box domain-containing protein			X
19	CC	2021	Control	GBS	FarmCPU+PCA+Kin	S4A_616464477	4A	616464477	15.092	A	2.31099	0.000194487	-	-			X
20	CC	2021	Control	GBS	FarmCPU+PCA+Kin	S2A_16067923	2A	16067923	5.828	T	2.4591	0.000196028	TraesCS2A02G038300	Hypothetical protein			X
21	CC	2021	Control	GBS	FarmCPU+PCA+Kin	S6B_633859145	6B	633859145	13.33	G	2.4116	0.000285507	TraesCS6B02G362100	anthocyanidin synthase			X
22	CC	2021	Control	GBS	FarmCPU+PCA+Kin	S3A_25036406	3A	25036406	12.986	C	2.52852	0.000293325	-	-			X
23	CC	2021	Control	GBS	FarmCPU+PCA+Kin	S1A_411163319	1A	411163319	36.257	A	2.97064	0.000340261	-	-			X
24	CC	2021	Control	GBS	FarmCPU+PCA+Kin	S2B_1520866	2B	1520866	12.908	G	2.66078	0.00034618	TraesCS2B02G002500	DUF4220 domain-containing protein			X
25	CC	2021	Control	GBS	FarmCPU+PCA+Kin	S5A_291737500	5A	291737500	13.227	T	2.54139	0.000433534	-	-			X
26	CC	2021	Control	GBS	FarmCPU+PCA+Kin	S5A_514260464	5A	514260464	11.109	C	2.33383	0.00047627	-	-			X
27	CC	2021	Control	GBS	FarmCPU+PCA+Kin	S5A_514092714	5A	514092714	10.228	T	2.3204	0.000485212	-	-			X
28	CC	2021	Control	GBS	FarmCPU+PCA+Kin	S2B_49082856	2B	49082856	11.972	G	2.06097	0.000489056	TraesCS2B02G086800	Vacuolar protein sorting-associated protein 54 C-termi-l domain-containing protein			X
29	CC	2021	Control	GBS	FarmCPU+PCA+Kin	S3D_601924905	3D	601924905	16.287	T	2.79968	0.000510303	-	-			X
30	CC	2021	Control	GBS	FarmCPU+PCA+Kin	S1B_402113039	1B	402113039	10.629	T	2.48536	0.000540102	TraesCS1B02G224100	Hypothetical protein			X
31	CC	2021	Control	GBS	FarmCPU+PCA+Kin	S3D_41425163	3D	41425163	10.155	G	2.30791	0.000599621	-	-			X
32	CC	2021	Control	GBS	FarmCPU+PCA+Kin	S7B_750105680	7B	750105680	10.301	C	2.35023	0.000614134	-	-			X
33	CC	2021	Control	GBS	FarmCPU+PCA+Kin	S7B_57910362	7B	57910362	6.566	A	2.49276	0.000647721	-	-			X
34	CC	2021	Control	GBS	FarmCPU+PCA+Kin	S6B_679285908	6B	679285908	11.409	G	2.25452	0.000660563	TraesCS6B02G403600	MATH domain-containing protein			X
35	CC	2021	Control	GBS	FarmCPU+PCA+Kin	S7A_27049695	7A	27049695	12.811	A	1.86853	0.000774779	-	-			X
36	CC	2021	Control	GBS	FarmCPU+PCA+Kin	S7A_27049710	7A	27049710	12.811	C	1.86853	0.000774779	-	-			X
37	CC	2021	Control	GBS	FarmCPU+PCA+Kin	S6B_38710845	6B	38710845	9.297	C	2.29044	0.000836839	-	-			X
38	CC	2021	Control	GBS	FarmCPU+PCA+Kin	S5B_610281976	5B	610281976	31.486	G	2.64818	0.000885532	TraesCS5B02G436500	Glycosyltransferase			X
39	CC	2021	Control	GBS	FarmCPU+PCA+Kin	S5B_610282002	5B	610282002	31.486	G	2.64818	0.000885532	-	-			X
40	CC	2021	Control	GBS	FarmCPU+PCA+Kin	S5A_73834596	5A	73834596	5.035	G	2.4577	0.000904146	TraesCS5A02G066300	OTU domain-containing protein			X
41	CC	2021	Control	GBS	FarmCPU+PCA+Kin	S7A_162734469	7A	162734469	12.021	G	2.48639	0.000971044	-	-			X
1	GNPS	2020	Control	25K	MLM+PCA+Kin	AX-158541657	3B	733824117	8.117	A	12.501	9.25645e-07	-	-			X	X
2	GNPS	2020	Control	25K	MLM+PCA+Kin	AX-158563279	3B	733443102	8.834	G	11.2659	1.68416e-06	-	-			X	X
3	GNPS	2020	Control	25K	MLM+PCA+Kin	AX-158578727	3B	734597166	6.386	T	9.61243	9.82212e-06	-	-			X	X
4	GNPS	2020	Control	25K	MLM+PCA+Kin	AX-94716868	3A	681732136	5.509	A	7.67214	3.63747e-05	TraesCS3A02G438800	Rx N-termi-l domain-containing protein			X	X
5	GNPS	2020	Control	25K	MLM+PCA+Kin	BS00009549_51	3B	705817243	4.118	A	8.74793	5.01327e-05	TraesCS3B02G463000	Acyl-[acyl-carrier-protein] desaturase			X
6	GNPS	2020	Control	25K	MLM+PCA+Kin	AX-158555807	3B	722364521	5.466	A	7.62872	5.05863e-05	-	-			X
7	GNPS	2020	Control	25K	MLM+PCA+Kin	wsnp_Ex_c39124_46489956	UN	480319245	6.02	T	7.65858	6.53054e-05	-	-			X
8	GNPS	2020	Control	25K	MLM+PCA+Kin	wsnp_Ex_c25573_34834321	3B	730232134	4.2	A	8.36861	8.6577e-05	TraesCS3B02G483500	4-hydroxy-7-methoxy-3-oxo-3,4-dihydro-2H-1,4-benzoxazin-2-yl glucosidebeta-D-glucosidase			X
9	GNPS	2020	Control	25K	MLM+PCA+Kin	RAC875_c5427_447	3B	750138976	4.823	T	7.85163	0.000113587	TraesCS3B02G506700	Fungal lipase-type domain-containing protein			X
10	GNPS	2020	Control	25K	MLM+PCA+Kin	RAC875_c18058_1070	3B	736913814	4.485	G	6.81637	0.000139899	TraesCS3B02G490800	DUF4220 domain-containing protein			X
11	GNPS	2020	Control	25K	MLM+PCA+Kin	wsnp_Ex_c1676_3185400	3B	719778461	5.093	T	6.91173	0.000175753	TraesCS3B02G471100	DEK-C domain-containing protein			X
12	GNPS	2020	Control	25K	MLM+PCA+Kin	AX-95233557	3B	736914219	6.283	A	7.07059	0.000180912	-	-			X
13	GNPS	2020	Control	25K	MLM+PCA+Kin	AX-158537021	3B	719444070	5.117	T	6.8318	0.000224848	-	-			X
14	GNPS	2020	Control	25K	MLM+PCA+Kin	AX-110424928	3B	715891422	5.296	G	6.94398	0.000266538	-	-			X
15	GNPS	2020	Control	25K	MLM+PCA+Kin	wsnp_Ra_c7615_13070849	3B	672099641	4.212	T	5.78789	0.000273724	TraesCS3B02G433100	WPP domain-containing protein			X
16	GNPS	2020	Control	25K	MLM+PCA+Kin	Kukri_rep_c106420_312	3B	707416063	5.134	C	7.04725	0.000295927	TraesCS3B02G464700	Transcription and mR- export factor ENY2			X
17	GNPS	2020	Control	25K	MLM+PCA+Kin	Excalibur_c59479_514	3B	707440196	6.348	G	7.04725	0.000295927	-	-			X
18	GNPS	2020	Control	25K	MLM+PCA+Kin	GENE-3543_165	UN	324103079	5.134	T	7.04725	0.000295927	-	-			X
19	GNPS	2020	Control	25K	MLM+PCA+Kin	AX-158538704	4B	601382239	4.01	C	6.23224	0.000319723	TraesCS4B02G311500	Pentacotripeptide-repeat region of PRORP domain-containing protein			X
20	GNPS	2020	Control	25K	MLM+PCA+Kin	AX-94402393	3B	708939799	5.097	G	6.83381	0.000350189	TraesCS3B02G466400	Mannosyl-oligosaccharide glucosidase			X
21	GNPS	2020	Control	25K	MLM+PCA+Kin	wsnp_Ex_c12781_20280445	3B	715888890	5.703	T	6.83381	0.000350189	TraesCS3B02G469100	CG-1 domain-containing protein			X
22	GNPS	2020	Control	25K	MLM+PCA+Kin	BobWhite_c22794_111	UN	33991209	4.854	C	6.83381	0.000350189	-	-			X
23	GNPS	2020	Control	25K	MLM+PCA+Kin	AX-94391187	2D	12885347	4.154	C	6.91304	0.00035689	-	-			X
24	GNPS	2020	Control	25K	MLM+PCA+Kin	Ku_c14982_168	3A	497649750	4.778	A	5.75051	0.000407033	TraesCS3A02G270400	PRONE domain-containing protein			X
25	GNPS	2020	Control	25K	MLM+PCA+Kin	BobWhite_c40305_243	3B	708516811	3.531	A	6.93454	0.000427389	TraesCS3B02G466000	Hypothetical protein			X
26	GNPS	2020	Control	25K	MLM+PCA+Kin	AX-158558059	UN	11768352	3.765	G	6.29647	0.000429545	-	-			X
27	GNPS	2020	Control	25K	MLM+PCA+Kin	BobWhite_c7281_328	3B	705817371	2.404	C	7.59703	0.000465309	-	-			X
28	GNPS	2020	Control	25K	MLM+PCA+Kin	BobWhite_c5461_338	3A	11941586	2.838	A	4.87205	0.000467105	-	-			X
29	GNPS	2020	Control	25K	MLM+PCA+Kin	AX-158558042	UN	11768325	5.355	G	6.18393	0.000488163	-	-			X
30	GNPS	2020	Control	25K	MLM+PCA+Kin	wsnp_Ex_c52557_56115459	3B	730285377	3.512	A	6.91027	0.000711114	TraesCS3B02G483600	Hypothetical protein			X
31	GNPS	2020	Control	25K	MLM+PCA+Kin	RAC875_c25203_969	3B	672104886	3.78	T	5.33388	0.000719938	-	-			X
32	GNPS	2020	Control	25K	MLM+PCA+Kin	IAAV2401	5A	657383715	4.691	T	4.26844	0.000746895	-	-			X
33	GNPS	2020	Control	25K	MLM+PCA+Kin	wsnp_Ex_c12781_20280572	UN	480319191	3.611	T	6.53882	0.000789768	-	-			X
34	GNPS	2020	Control	25K	MLM+PCA+Kin	wsnp_Ku_c14875_23320708	3B	719087049	4.715	C	6.22155	0.000834904	TraesCS3B02G470800	GYF domain-containing protein			X
35	GNPS	2020	Control	25K	MLM+PCA+Kin	Ra_c3129_2015	3B	672381140	4.567	T	5.77405	0.000837586	TraesCS3B02G433400	BTB domain-containing protein			X
36	GNPS	2020	Control	25K	MLM+PCA+Kin	Excalibur_c5309_286	3B	747801216	3.47	A	6.68459	0.000840389	TraesCS3B02G503800	Succi-te dehydroge-se subunit 4, mitochondrial			X
37	GNPS	2020	Control	25K	MLM+PCA+Kin	Kukri_c29358_277	2A	18636788	3.091	C	5.46294	0.000867886	TraesCS2A02G048300	Hypothetical protein			X
38	GNPS	2020	Control	25K	MLM+PCA+Kin	Excalibur_c35611_446	2A	19027539	3.26	A	5.46294	0.000867886	-	-			X
39	GNPS	2020	Control	GBS	FarmCPU+Kin	S3A_243687253	3A	243687253	5.726	T	6.73124	1.84608e-08	-	-			X	X
40	GNPS	2020	Control	GBS	FarmCPU+Kin	S7B_674308971	7B	674308971	7.106	G	6.65232	1.85412e-07	TraesCS7B02G406100	STAS domain-containing protein			X	X
41	GNPS	2020	Control	GBS	FarmCPU+Kin	S7A_54865094	7A	54865094	1.778	G	5.2991	5.38809e-07	-	-			X	X
42	GNPS	2020	Control	GBS	FarmCPU+Kin	S5A_616534355	5A	616534355	0.829	T	4.36615	2.80758e-06	-	-			X	X
43	GNPS	2020	Control	GBS	FarmCPU+Kin	S2B_40328274	2B	40328274	6.658	C	3.93344	1.3362e-05	-	-			X	X
44	GNPS	2020	Control	GBS	FarmCPU+Kin	S7B_611339740	7B	611339740	3.23	A	4.1188	1.42829e-05	-	-			X	X
45	GNPS	2020	Control	GBS	FarmCPU+Kin	S4B_411767475	4B	411767475	3.275	C	5.14036	4.67777e-05	-	-			X	X
46	GNPS	2020	Control	GBS	FarmCPU+Kin	S5A_702165743	5A	702165743	1.362	C	4.02552	8.41658e-05	TraesCS5A02G548000	BAG domain-containing protein			X	X
47	GNPS	2020	Control	GBS	FarmCPU+Kin	S4B_131713428	4B	131713428	3.673	G	4.10715	0.000171271	TraesCS4B02G115100	CCT domain-containing protein			X
48	GNPS	2020	Control	GBS	FarmCPU+Kin	S6B_500597888	6B	500597888	8.084	C	4.88878	0.000189031	-	-			X
49	GNPS	2020	Control	GBS	FarmCPU+Kin	S6D_457723702	6D	457723702	1.643	A	4.21011	0.000356107	-	-			X
50	GNPS	2020	Control	GBS	FarmCPU+Kin	S3B_825079231	3B	825079231	1.815	C	4.7912	0.000439599	-	-			X
51	GNPS	2020	Control	GBS	FarmCPU+Kin	S3B_825079261	3B	825079261	1.815	G	4.7912	0.000439599	-	-			X
52	GNPS	2020	Control	GBS	FarmCPU+Kin	S6D_457585002	6D	457585002	1.617	A	3.90701	0.000515747	TraesCS6D02G372200	Hypothetical protein			X
53	GNPS	2020	Control	GBS	FarmCPU+Kin	S6D_456829591	6D	456829591	2.79	C	3.64407	0.000784936	-	-			X
54	GNPS	2020	Control	GBS	FarmCPU+Kin	S6D_456804609	6D	456804609	2.114	C	3.49795	0.000918897	-	-			X
1	GNPS	2021	Control	25K	MLM+PCA+Kin	AX-94391187	2D	12885347	9.633	C	7.35641	4.57858e-06	-	-			X	X
2	GNPS	2021	Control	25K	MLM+PCA+Kin	AX-94477489	2D	605100557	8.218	C	6.30895	7.82556e-06	TraesCS2D02G513200	Wall-associated receptor ki-se galacturo-n-binding domain-containing protein			X	X
3	GNPS	2021	Control	25K	MLM+PCA+Kin	TA001604-0648	2D	12689457	8.901	A	6.75447	1.00126e-05	TraesCS2D02G031800	sulfate adenylyltransferase			X	X
4	GNPS	2021	Control	25K	MLM+PCA+Kin	D_GDS7LZN02FDZX8_269	2D	603503001	8.539	A	5.10048	2.47939e-05	-	-			X	X
5	GNPS	2021	Control	25K	MLM+PCA+Kin	Kukri_c65380_490	2A	736549074	7.419	T	5.7627	4.56837e-05	TraesCS2A02G511900	4-hydroxy-tetrahydrodipicoli-te synthase			X	X
6	GNPS	2021	Control	25K	MLM+PCA+Kin	TA020776-0309	2B	24266135	7.043	G	6.83125	4.63467e-05	-	-			X	X
7	GNPS	2021	Control	25K	MLM+PCA+Kin	Excalibur_c6567_845	5A	504573883	2.642	A	3.85252	0.000982908	-	-			X
8	GNPS	2021	Control	25K	MLM+PCA+Kin	AX-158532585	2D	13649459	6.387	A	6.17036	5.48629e-05	-	-			X
9	GNPS	2021	Control	25K	MLM+PCA+Kin	BS00062567_51	2D	13779648	7.494	C	6.40314	6.66702e-05	-	-			X
10	GNPS	2021	Control	25K	MLM+PCA+Kin	AX-158586137	5B	599619662	4.408	T	5.88561	8.77057e-05	-	-			X
11	GNPS	2021	Control	25K	MLM+PCA+Kin	IAAV8536	UN	353560758	6.14	A	6.06769	0.000102235	-	-			X
12	GNPS	2021	Control	25K	MLM+PCA+Kin	GENE-1298_98	2D	12689621	7.595	G	6.2	0.000128364	-	-			X
13	GNPS	2021	Control	25K	MLM+PCA+Kin	BS00110075_51	5A	549800724	4.932	G	4.18834	0.000209254	TraesCS5A02G347300	Subtilisin-like protease			X
14	GNPS	2021	Control	25K	MLM+PCA+Kin	AX-95224063	2D	13066977	6.725	A	6.36205	0.000224877	TraesCS2D02G033700	Hypothetical protein			X
15	GNPS	2021	Control	25K	MLM+PCA+Kin	AX-94533854	2B	715310497	3.057	A	5.01727	0.000260172	TraesCS2B02G520600	Hypothetical protein			X
16	GNPS	2021	Control	25K	MLM+PCA+Kin	AX-158522460	2D	13220435	6.865	G	5.65249	0.000280111	TraesCS2D02G034300	Hypothetical protein			X
17	GNPS	2021	Control	25K	MLM+PCA+Kin	TA022134-0255	2A	12341787	5.732	C	5.22888	0.000302725	-	-			X
18	GNPS	2021	Control	25K	MLM+PCA+Kin	TGWA25K-TG0197	UN	480319376	4.847	C	4.41925	0.000308788	-	-			X
19	GNPS	2021	Control	25K	MLM+PCA+Kin	Kukri_c102346_668	UN	398792198	4.882	C	4.39252	0.000352449	-	-			X
20	GNPS	2021	Control	25K	MLM+PCA+Kin	BobWhite_c11022_78	2D	12291408	6.3	T	4.71757	0.000401176	TraesCS2D02G029700	Hypothetical protein			X
21	GNPS	2021	Control	25K	MLM+PCA+Kin	AX-94964521	7A	19969689	5.544	G	9.33707	0.000409816	-	-			X
22	GNPS	2021	Control	25K	MLM+PCA+Kin	AX-158551212	5A	25095856	2.167	A	7.11383	0.000457002	TraesCS5A02G029400	Thioesterase domain-containing protein			X
23	GNPS	2021	Control	25K	MLM+PCA+Kin	Ex_c19057_965	UN	136403558	4.184	C	4.32588	0.000485666	-	-			X
24	GNPS	2021	Control	25K	MLM+PCA+Kin	AX-94615488	7B	732568090	4.219	C	5.26161	0.000501147	TraesCS7B02G476400	Terpene synthase N-termi-l domain-containing protein			X
25	GNPS	2021	Control	25K	MLM+PCA+Kin	IACX5702	5B	577228014	3.868	C	3.55669	0.000606789	TraesCS5B02G399800	UDP-glucose 6-dehydroge-se			X
26	GNPS	2021	Control	25K	MLM+PCA+Kin	wsnp_Ra_c20970_30293078	5B	577305676	5.948	C	3.72082	0.00068827	TraesCS5B02G400000	Alpha-1,4 glucan phosphorylase			X
27	GNPS	2021	Control	25K	MLM+PCA+Kin	AX-158558059	UN	11768352	4.133	G	5.13365	0.000708469	-	-			X
28	GNPS	2021	Control	25K	MLM+PCA+Kin	wsnp_Ex_c46061_51675763	7B	46349410	3.777	G	4.02386	0.000895966	TraesCS7B02G047100	Transcriptio-l regulator SLK2			X
29	GNPS	2021	Control	25K	MLM+PCA+Kin	AX-94624138	6B	664025441	3.888	A	5.10722	0.00091381	TraesCS6B02G388800	Hypothetical protein			X
30	GNPS	2021	Control	25K	MLM+PCA+Kin	Excalibur_c48668_341	4B	570241977	3.529	T	4.65004	0.000929068	TraesCS4B02G286900	RIN4 pathogenic type III effector avirulence factor Avr cleavage site domain-containing protein			X
31	GNPS	2021	Control	25K	MLM+PCA+Kin	Kukri_c30439_2407	2D	12329582	5.745	G	4.40824	0.000946167	TraesCS2D02G030100	Hypothetical protein			X
32	GNPS	2021	Control	25K	MLM+PCA+Kin	RFL_Contig1892_2214	UN	480319172	3.414	C	3.87216	0.000978607	-	-			X
33	GNPS	2021	Control	GBS	FarmCPU+Kin	S3B_800104601	3B	800104601	1.293	C	8.83708	2.90809e-10	-	-			X	X
34	GNPS	2021	Control	GBS	FarmCPU+Kin	S7A_54865094	7A	54865094	2.737	G	5.94025	1.21842e-09	-	-			X	X
35	GNPS	2021	Control	GBS	FarmCPU+Kin	S5D_178739737	5D	178739737	0.44	A	6.33645	2.17565e-07	-	-			X	X
36	GNPS	2021	Control	GBS	FarmCPU+Kin	S3B_125880000	3B	125880000	6.731	A	5.68858	8.1777e-06	-	-			X	X
37	GNPS	2021	Control	GBS	FarmCPU+Kin	S3D_393665851	3D	393665851	8.916	T	4.5541	1.48117e-05	-	-			X	X
38	GNPS	2021	Control	GBS	FarmCPU+Kin	S7B_676235558	7B	676235558	7.079	A	4.24781	2.40429e-05	-	-			X	X
39	GNPS	2021	Control	GBS	FarmCPU+Kin	S5B_563463781	5B	563463781	0.971	C	3.77848	4.54096e-05	-	-			X	X
40	GNPS	2021	Control	GBS	FarmCPU+Kin	S6B_634042535	6B	634042535	3.394	C	3.35201	6.06328e-05	-	-			X	X
41	GNPS	2021	Control	GBS	FarmCPU+Kin	S5A_561660493	5A	561660493	0.059142	C	3.335	7.15126e-05	-	-			X	X
42	GNPS	2021	Control	GBS	FarmCPU+Kin	S2B_677964084	2B	677964084	5.452	A	2.87904	9.73531e-05	-	-			X
43	GNPS	2021	Control	GBS	FarmCPU+Kin	S4A_706716052	4A	706716052	1.903	G	3.30139	0.000121148	-	-			X
44	GNPS	2021	Control	GBS	FarmCPU+Kin	S3B_749060514	3B	749060514	0.722	A	2.69138	0.000207002	-	-			X
45	GNPS	2021	Control	GBS	FarmCPU+Kin	S5A_476454696	5A	476454696	8.365	C	4.88287	0.000212547	TraesCS5A02G263800	Hypothetical protein			X
46	GNPS	2021	Control	GBS	FarmCPU+Kin	S7D_419147135	7D	419147135	0.033304	G	4.11168	0.00086381	TraesCS7D02G327900	BHLH domain-containing protein			X
47	GNPS	2021	Control	GBS	FarmCPU+Kin	S1D_42712211	1D	42712211	0.078979	C	3.10252	0.000927776	TraesCS1D02G062700	Glycosyltransferase			X
48	GNPS	2021	Control	GBS	FarmCPU+Kin	S5D_507265852	5D	507265852	2.827	C	3.46404	0.000931943	-	-			X
1	GYPS	2020	Control	25K	MLM+PCA+Kin	AX-158541657	3B	733824117	9.708	A	0.818502	2.64415e-08	-	-			X	X
2	GYPS	2020	Control	25K	MLM+PCA+Kin	AX-158563279	3B	733443102	9.287	G	0.680961	4.62256e-07	-	-			X	X
3	GYPS	2020	Control	25K	MLM+PCA+Kin	AX-158578727	3B	734597166	6.703	T	0.591198	2.18542e-06	-	-			X	X
4	GYPS	2020	Control	25K	MLM+PCA+Kin	AX-95233557	3B	736914219	7.876	A	0.501513	4.29674e-06	-	-			X	X
5	GYPS	2020	Control	25K	MLM+PCA+Kin	RAC875_c15204_992	5A	83278958	5.842	T	0.701845	2.72964e-05	-	-			X	X
6	GYPS	2020	Control	25K	MLM+PCA+Kin	RAC875_c5427_447	3B	750138976	3.539	T	0.485317	3.2387e-05	TraesCS3B02G506700	Fungal lipase-type domain-containing protein			X	X
7	GYPS	2020	Control	25K	MLM+PCA+Kin	AX-158558042	UN	11768325	6.383	G	0.423727	3.3646e-05	-	-			X	X
8	GYPS	2020	Control	25K	MLM+PCA+Kin	RAC875_c18058_1070	3B	736913814	4.981	G	0.423081	3.82176e-05	TraesCS3B02G490800	DUF4220 domain-containing protein			X	X
9	GYPS	2020	Control	25K	MLM+PCA+Kin	wsnp_Ex_c39124_46489956	UN	480319245	3.688	T	0.425526	0.000101321	-	-			X
10	GYPS	2020	Control	25K	MLM+PCA+Kin	Excalibur_c5309_286	3B	747801216	3.712	A	0.446707	0.000103336	TraesCS3B02G503800	Succi-te dehydroge-se subunit 4, mitochondrial			X
11	GYPS	2020	Control	25K	MLM+PCA+Kin	wsnp_Ex_c1676_3185400	3B	719778461	3.205	T	0.408567	0.000106483	TraesCS3B02G471100	DEK-C domain-containing protein			X
12	GYPS	2020	Control	25K	MLM+PCA+Kin	wsnp_Ex_c25573_34834321	3B	730232134	3.584	A	0.470158	0.000114885	TraesCS3B02G483500	4-hydroxy-7-methoxy-3-oxo-3,4-dihydro-2H-1,4-benzoxazin-2-yl glucosidebeta-D-glucosidase			X
13	GYPS	2020	Control	25K	MLM+PCA+Kin	AX-94716868	3A	681732136	3.098	A	0.406019	0.000125575	TraesCS3A02G438800	Rx N-termi-l domain-containing protein			X
14	GYPS	2020	Control	25K	MLM+PCA+Kin	AX-158555807	3B	722364521	3.088	A	0.407026	0.00014841	-	-			X
15	GYPS	2020	Control	25K	MLM+PCA+Kin	AX-158537021	3B	719444070	3.194	T	0.388189	0.000243142	-	-			X
16	GYPS	2020	Control	25K	MLM+PCA+Kin	Excalibur_c60319_127	3B	718693302	2.505	A	0.375477	0.000312532	TraesCS3B02G470500	DUF4408 domain-containing protein			X
17	GYPS	2020	Control	25K	MLM+PCA+Kin	Kukri_c56203_965	2A	48868290	2.514	G	0.298596	0.000326372	-	-			X
18	GYPS	2020	Control	25K	MLM+PCA+Kin	BS00099738_51	3B	759168657	5.356	A	0.287846	0.000346112	-	-			X
19	GYPS	2020	Control	25K	MLM+PCA+Kin	BobWhite_c35398_181	3D	562709349	1.356	A	0.32548	0.000387225	-	-			X
20	GYPS	2020	Control	25K	MLM+PCA+Kin	RAC875_rep_c114621_464	2A	748964192	2.522	T	0.343024	0.000498294	TraesCS2A02G532800	Diacylglycerol ki-se			X
21	GYPS	2020	Control	25K	MLM+PCA+Kin	AX-95147884	5D	238666906	2.107	G	0.318146	0.000629017	-	-			X
22	GYPS	2020	Control	25K	MLM+PCA+Kin	CAP12_c1784_424	1B	542579305	3.809	A	0.25423	0.000631787	TraesCS1B02G317500	Chlorophyll a-b binding protein, chloroplastic			X
23	GYPS	2020	Control	25K	MLM+PCA+Kin	Ku_c20100_1746	7A	1720383	2.576	T	0.238889	0.000666926	-	-			X
24	GYPS	2020	Control	25K	MLM+PCA+Kin	IACX6070	5B	600496877	3.448	A	0.305994	0.000768193	TraesCS5B02G424400	Endoplasmic reticulum vesicle transporter C-termi-l domain-containing protein			X
25	GYPS	2020	Control	25K	MLM+PCA+Kin	AX-110424928	3B	715891422	2.531	G	0.365082	0.000769761	-	-			X
26	GYPS	2020	Control	25K	MLM+PCA+Kin	AX-94494539	5B	598754137	3.17	G	0.300925	0.000838024	TraesCS5B02G422900	Clp R domain-containing protein			X
27	GYPS	2020	Control	25K	MLM+PCA+Kin	AX-94736474	3B	738380109	4.31	G	0.368931	0.000913441	TraesCS3B02G492600	Hypothetical protein			X
28	GYPS	2020	Control	25K	MLM+PCA+Kin	AX-95008150	3B	20720537	3.503	A	0.258578	0.000935991	TraesCS3B02G041700	Alpha-glucosidase			X
29	GYPS	2020	Control	25K	MLM+PCA+Kin	AX-158589702	6D	375100775	3.03	G	0.560281	0.00096086	-	-			X
30	GYPS	2020	Control	GBS	FarmCPU+Kin	S3A_688673469	3A	688673469	0.357	G	0.33555	5.43644e-08	-	-			X	X
31	GYPS	2020	Control	GBS	FarmCPU+Kin	S3B_796654644	3B	796654644	2.567	C	0.278479	7.0562e-06	-	-			X	X
32	GYPS	2020	Control	GBS	FarmCPU+Kin	S4A_703230434	4A	703230434	9.499	A	0.344732	8.8876e-06	-	-			X	X
33	GYPS	2020	Control	GBS	FarmCPU+Kin	S7B_674308971	7B	674308971	5.73	G	0.32533	1.93355e-05	TraesCS7B02G406100	STAS domain-containing protein			X	X
34	GYPS	2020	Control	GBS	FarmCPU+Kin	S7B_639512816	7B	639512816	1.439	G	0.225547	3.68245e-05	-	-			X	X
35	GYPS	2020	Control	GBS	FarmCPU+Kin	S6B_616781941	6B	616781941	7.554	G	0.267636	7.63607e-05	-	-			X	X
36	GYPS	2020	Control	GBS	FarmCPU+Kin	S5A_532075601	5A	532075601	5.994	T	0.198258	0.000286318	-	-			X
37	GYPS	2020	Control	GBS	FarmCPU+Kin	S2A_31591037	2A	31591037	0.798	T	0.240099	0.000333807	-	-			X
38	GYPS	2020	Control	GBS	FarmCPU+Kin	S1A_352723503	1A	352723503	6.928	G	0.212557	0.000455122	-	-			X
39	GYPS	2020	Control	GBS	FarmCPU+Kin	S4B_552833587	4B	552833587	1.524	T	0.180549	0.000469208	-	-			X
40	GYPS	2020	Control	GBS	FarmCPU+Kin	S7A_54865094	7A	54865094	2.676	G	0.208558	0.000503687	-	-			X
41	GYPS	2020	Control	GBS	FarmCPU+Kin	S7A_495539751	7A	495539751	1.71	G	0.200449	0.000736255	-	-			X
42	GYPS	2020	Control	GBS	FarmCPU+Kin	S7B_650619564	7B	650619564	3.527	C	0.200633	0.00074566	-	-			X
43	GYPS	2020	Control	GBS	FarmCPU+Kin	S7B_650619590	7B	650619590	3.527	T	0.200633	0.00074566	-	-			X
44	GYPS	2020	Control	GBS	FarmCPU+Kin	S3B_781986140	3B	781986140	0.976	G	0.190206	0.000755092	-	-			X
45	GYPS	2020	Control	GBS	FarmCPU+Kin	S6D_414541753	6D	414541753	8.777	G	0.310393	0.00097137	-	-			X
46	GYPS	2020	Control	GBS	FarmCPU+Kin	S6D_414541756	6D	414541756	8.777	C	0.310393	0.00097137	-	-			X
47	GYPS	2020	Control	GBS	FarmCPU+Kin	S6D_414541775	6D	414541775	8.777	T	0.310393	0.00097137	-	-			X
1	GYPS	2021	Control	25K	MLM+PCA+Kin	AX-95233557	3B	736914219	6.205	A	0.387115	3.21306e-05	-	-			X	X
2	GYPS	2021	Control	25K	MLM+PCA+Kin	BS00063236_51	2A	747144131	4.841	C	0.274443	6.41788e-05	TraesCS2A02G527800	Hypothetical protein			X
3	GYPS	2021	Control	25K	MLM+PCA+Kin	AX-158558042	UN	11768325	5.093	G	0.340048	0.000107472	-	-			X
4	GYPS	2021	Control	25K	MLM+PCA+Kin	IAAV8536	UN	353560758	5.976	A	0.336852	0.000240656	-	-			X
5	GYPS	2021	Control	25K	MLM+PCA+Kin	wsnp_JD_c2722_3653988	3A	21788554	3.189	T	0.279034	0.000246281	-	-			X
6	GYPS	2021	Control	25K	MLM+PCA+Kin	AX-158541657	3B	733824117	4.78	A	0.429254	0.000310364	-	-			X
7	GYPS	2021	Control	25K	MLM+PCA+Kin	wsnp_Ku_c19037_28455905	7B	457401685	4.705	A	0.243874	0.000323694	TraesCS7B02G247100	Protein RETICULATA-RELATED 1, chloroplastic			X
8	GYPS	2021	Control	25K	MLM+PCA+Kin	TA020776-0309	2B	24266135	4.664	G	0.344202	0.000337702	-	-			X
9	GYPS	2021	Control	25K	MLM+PCA+Kin	AX-158558059	UN	11768352	3.515	G	0.310712	0.000412084	-	-			X
10	GYPS	2021	Control	25K	MLM+PCA+Kin	AX-94518190	1D	3957837	4.297	C	0.267208	0.0004232	TraesCS1D02G007700	DJ-1/PfpI domain-containing protein			X
11	GYPS	2021	Control	25K	MLM+PCA+Kin	RAC875_c18058_1070	3B	736913814	3.413	G	0.311329	0.000440362	TraesCS3B02G490800	DUF4220 domain-containing protein			X
12	GYPS	2021	Control	25K	MLM+PCA+Kin	RAC875_c19575_84	7B	133495738	2.974	A	0.210196	0.000465444	TraesCS7B02G115000	WAC domain-containing protein			X
13	GYPS	2021	Control	25K	MLM+PCA+Kin	Tdurum_contig48695_527	UN	480318970	4.563	T	0.233786	0.000593692	-	-			X
14	GYPS	2021	Control	25K	MLM+PCA+Kin	AX-158563279	3B	733443102	5.08	G	0.381601	0.000609554	-	-			X
15	GYPS	2021	Control	25K	MLM+PCA+Kin	Kukri_c42895_593	6B	65732528	4.075	T	0.535931	0.00067393	TraesCS6B02G090200	PAP-associated domain-containing protein			X
16	GYPS	2021	Control	25K	MLM+PCA+Kin	AX-94615488	7B	732568090	3.361	C	0.296528	0.000841794	TraesCS7B02G476400	Terpene synthase N-termi-l domain-containing protein			X
17	GYPS	2021	Control	25K	MLM+PCA+Kin	TA001604-0648	2D	12689457	5.429	A	0.300146	0.00089594	TraesCS2D02G031800	sulfate adenylyltransferase			X
18	GYPS	2021	Control	GBS	FarmCPU+PCA+Kin	S5A_445241637	5A	445241637	8.779	A	0.384009	3.77266e-05	TraesCS5A02G230100	Pentacotripeptide-repeat region of PRORP domain-containing protein			X	X
19	GYPS	2021	Control	GBS	FarmCPU+PCA+Kin	S5A_445275987	5A	445275987	8.959	T	0.378202	6.96156e-05	-	-			X	X
20	GYPS	2021	Control	GBS	FarmCPU+PCA+Kin	S5A_445275994	5A	445275994	8.959	A	0.378202	6.96156e-05	-	-			X	X
21	GYPS	2021	Control	GBS	FarmCPU+PCA+Kin	S6A_16598161	6A	16598161	8.592	A	0.40993	7.55539e-05	-	-			X	X
22	GYPS	2021	Control	GBS	FarmCPU+PCA+Kin	S5A_476454696	5A	476454696	13.786	C	0.529147	0.000225427	TraesCS5A02G263800	Hypothetical protein			X
23	GYPS	2021	Control	GBS	FarmCPU+PCA+Kin	S6B_127323678	6B	127323678	5.054	T	0.368866	0.000231193	-	-			X
24	GYPS	2021	Control	GBS	FarmCPU+PCA+Kin	S3B_752806764	3B	752806764	3.255	A	0.330444	0.000372949	-	-			X
25	GYPS	2021	Control	GBS	FarmCPU+PCA+Kin	S3B_752806768	3B	752806768	3.255	A	0.330444	0.000372949	-	-			X
26	GYPS	2021	Control	GBS	FarmCPU+PCA+Kin	S3B_752806790	3B	752806790	3.255	G	0.330444	0.000372949	-	-			X
27	GYPS	2021	Control	GBS	FarmCPU+PCA+Kin	S6A_16598159	6A	16598159	9.696	T	0.398513	0.00037574	-	-			X
28	GYPS	2021	Control	GBS	FarmCPU+PCA+Kin	S1D_30446397	1D	30446397	3.028	G	0.361822	0.000409807	-	-			X
29	GYPS	2021	Control	GBS	FarmCPU+PCA+Kin	S6B_4874580	6B	4874580	9.397	G	0.414052	0.000458133	-	-			X
30	GYPS	2021	Control	GBS	FarmCPU+PCA+Kin	S4A_703230434	4A	703230434	5.977	A	0.478391	0.000468169	-	-			X
31	GYPS	2021	Control	GBS	FarmCPU+PCA+Kin	S2B_580019729	2B	580019729	15.324	T	0.436316	0.000496325	TraesCS2B02G408300	DUF1618 domain-containing protein			X
32	GYPS	2021	Control	GBS	FarmCPU+PCA+Kin	S7B_742700963	7B	742700963	7.72	A	0.392441	0.00052864	-	-			X
33	GYPS	2021	Control	GBS	FarmCPU+PCA+Kin	S7B_676286839	7B	676286839	7.372	A	0.409817	0.000562245	-	-			X
34	GYPS	2021	Control	GBS	FarmCPU+PCA+Kin	S5A_455092987	5A	455092987	9.53	A	0.334714	0.00059435	-	-			X
35	GYPS	2021	Control	GBS	FarmCPU+PCA+Kin	S7B_723147612	7B	723147612	6.39	G	0.407678	0.00070707	-	-			X
36	GYPS	2021	Control	GBS	FarmCPU+PCA+Kin	S1A_513896167	1A	513896167	3.747	C	0.376571	0.000768145	-	-			X
37	GYPS	2021	Control	GBS	FarmCPU+PCA+Kin	S1A_513896168	1A	513896168	3.747	C	0.376571	0.000768145	-	-			X
38	GYPS	2021	Control	GBS	FarmCPU+PCA+Kin	S1A_513896169	1A	513896169	3.747	A	0.376571	0.000768145	-	-			X
39	GYPS	2021	Control	GBS	FarmCPU+PCA+Kin	S7A_726771085	7A	726771085	5.208	T	0.345377	0.0008468	-	-			X
40	GYPS	2021	Control	GBS	FarmCPU+PCA+Kin	S7A_706026178	7A	706026178	11.025	T	0.379786	0.000858708	-	-			X
41	GYPS	2021	Control	GBS	FarmCPU+PCA+Kin	S3B_796654644	3B	796654644	3.595	C	0.435478	0.000963122	-	-			X
1	HD	2020	Control	25K	FarmCPU+PCA+Kin	AX-158576935	3A	616719235	6.783	A	-4.082	7.28575e-14	-	-			X	X
2	HD	2020	Control	25K	FarmCPU+PCA+Kin	RAC875_c6649_642	6B	645353479	2.618	A	-2.49485	5.9594e-08	TraesCS6B02G371200	Pectate lyase superfamily protein domain-containing protein			X	X
3	HD	2020	Control	25K	FarmCPU+PCA+Kin	AX-94475972	5B	687739091	2.273	C	-2.30319	8.42962e-08	TraesCS5B02G529000	Patatin			X	X
4	HD	2020	Control	25K	FarmCPU+PCA+Kin	BobWhite_c22370_352	3A	31953164	0.451	T	-2.29287	3.05666e-07	TraesCS3A02G054800	Protein root UVB sensitive 5			X	X
5	HD	2020	Control	25K	FarmCPU+PCA+Kin	AX-94786451	2A	690740200	3.44	C	-2.46155	4.28936e-07	TraesCS2A02G439400	Ubiquinol oxidase			X	X
6	HD	2020	Control	25K	FarmCPU+PCA+Kin	AX-158544605	1A	493202599	6.352	G	-2.65592	8.33842e-07	TraesCS1A02G297900	PRA1 family protein			X	X
7	HD	2020	Control	25K	FarmCPU+PCA+Kin	AX-94969179	1A	546513007	0.28	A	-2.31423	8.66593e-07	TraesCS1A02G368700	Pentacotripeptide-repeat region of PRORP domain-containing protein			X	X
8	HD	2020	Control	25K	FarmCPU+PCA+Kin	Kukri_c77911_260	6A	100238714	0.508	T	-1.94365	5.48946e-06	-	-			X	X
9	HD	2020	Control	25K	FarmCPU+PCA+Kin	AX-86167873	7A	129615062	4.408	C	-2.49713	7.87342e-06	TraesCS7A02G176300	GRAM domain-containing protein			X	X
10	HD	2020	Control	25K	FarmCPU+PCA+Kin	AX-95213815	5B	695660320	7.524	T	-2.6776	8.23222e-06	-	-			X	X
11	HD	2020	Control	25K	FarmCPU+PCA+Kin	AX-111125591	6B	634613414	3.738	C	-2.25867	1.60376e-05	TraesCS6B02G363600	Remorin C-termi-l domain-containing protein			X	X
12	HD	2020	Control	25K	FarmCPU+PCA+Kin	CAP7_c1155_57	5B	520875909	4.475	C	-1.40435	3.23253e-05	-	-			X	X
13	HD	2020	Control	25K	FarmCPU+PCA+Kin	BobWhite_c4482_73	1B	679030828	0.394	A	-1.51132	6.49173e-05	TraesCS1B02G470800	AB hydrolase-1 domain-containing protein			X
14	HD	2020	Control	25K	FarmCPU+PCA+Kin	RAC875_c32832_411	UN	480319109	0.463	T	-2.06913	6.9098e-05	-	-			X
15	HD	2020	Control	25K	FarmCPU+PCA+Kin	Excalibur_c14273_1407	3B	232604382	2.595	T	-1.58368	8.04339e-05	-	-			X
16	HD	2020	Control	25K	FarmCPU+PCA+Kin	RAC875_c46551_339	UN	480319120	7.701	C	-1.64638	0.000194252	-	-			X
17	HD	2020	Control	25K	FarmCPU+PCA+Kin	AX-110592681	5B	435156981	0.524	T	-1.73583	0.00020349	-	-			X
18	HD	2020	Control	25K	FarmCPU+PCA+Kin	BS00108020_51	5B	435159018	0.596	C	-1.72973	0.000216372	-	-			X
19	HD	2020	Control	25K	FarmCPU+PCA+Kin	BS00108019_51	5B	435158679	0.576	T	-1.72806	0.000266087	-	-			X
20	HD	2020	Control	25K	FarmCPU+PCA+Kin	AX-95021316	7B	632793998	4.775	A	-1.52188	0.00029249	TraesCS7B02G368500	Pentatricopeptide repeat-containing protein			X
21	HD	2020	Control	25K	FarmCPU+PCA+Kin	BS00082942_51	UN	95604618	0.0071675	T	-3.06507	0.000365155	-	-			X
22	HD	2020	Control	25K	FarmCPU+PCA+Kin	AX-111014699	3B	214702638	0.195	T	-1.80474	0.00043852	-	-			X
23	HD	2020	Control	25K	FarmCPU+PCA+Kin	Kukri_c13537_2069	7B	178424774	0.598	A	-1.80579	0.000612931	-	-			X
24	HD	2020	Control	25K	FarmCPU+PCA+Kin	BS00098496_51	3B	222192694	0.457	T	-1.80821	0.000657912	TraesCS3B02G195600	Hypothetical protein			X
25	HD	2020	Control	25K	FarmCPU+PCA+Kin	RAC875_rep_c102709_719	UN	480318854	0.378	A	-1.81543	0.000664709	-	-			X
26	HD	2020	Control	25K	FarmCPU+PCA+Kin	BS00094893_51	6A	608969522	2.908	A	-1.49175	0.000735492	-	-			X
27	HD	2020	Control	25K	FarmCPU+PCA+Kin	Kukri_c29267_215	5B	539460151	0.016798	C	-1.6929	0.000746987	TraesCS5B02G359700	Hypothetical protein			X
28	HD	2020	Control	25K	FarmCPU+PCA+Kin	RAC875_rep_c104335_293	1A	9107912	1.444	C	-1.97825	0.000861878	-	-			X
29	HD	2020	Control	25K	FarmCPU+PCA+Kin	RAC875_rep_c72470_124	3B	205465371	0.437	G	-1.78339	0.00087892	-	-			X
30	HD	2020	Control	25K	FarmCPU+PCA+Kin	Kukri_c52_298	5A	559071035	0.506	A	-1.63637	0.000956728	-	-			X
31	HD	2020	Control	25K	FarmCPU+PCA+Kin	CAP7_c756_255	4A	624616388	0.456	G	-1.50185	0.000985718	TraesCS4A02G344900	Prohibitin			X
32	HD	2020	Control	GBS	FarmCPU+Kin	S2D_24448156	2D	24448156	10.426	C	-4.45245	7.62571e-06	-	-			X	X
33	HD	2020	Control	GBS	FarmCPU+Kin	S1B_57723630	1B	57723630	5.471	G	-4.94515	1.93544e-05	-	-			X	X
34	HD	2020	Control	GBS	FarmCPU+Kin	S6B_646169463	6B	646169463	10.316	G	-4.78332	4.38221e-05	-	-			X	X
35	HD	2020	Control	GBS	FarmCPU+Kin	S6B_697816907	6B	697816907	25.815	A	-9.17037	7.91556e-05	-	-			X	X
36	HD	2020	Control	GBS	FarmCPU+Kin	S7B_193529357	7B	193529357	7.895	G	-4.54939	0.00011065	-	-			X
37	HD	2020	Control	GBS	FarmCPU+Kin	S7B_193529369	7B	193529369	7.895	G	-4.54939	0.00011065	-	-			X
38	HD	2020	Control	GBS	FarmCPU+Kin	S6B_515744685	6B	515744685	10.247	A	-3.70169	0.000124043	-	-			X
39	HD	2020	Control	GBS	FarmCPU+Kin	S1B_457866340	1B	457866340	6.711	C	-4.34663	0.000147027	-	-			X
40	HD	2020	Control	GBS	FarmCPU+Kin	S6B_476197239	6B	476197239	6.039	T	-3.17154	0.000151769	-	-			X
41	HD	2020	Control	GBS	FarmCPU+Kin	S6B_697816938	6B	697816938	24.328	T	-7.46078	0.000228013	-	-			X
42	HD	2020	Control	GBS	FarmCPU+Kin	S3A_658983974	3A	658983974	7.474	A	-4.4603	0.000238096	TraesCS3A02G416300; TraesCS3A02G416400	Hypothetical protein			X
43	HD	2020	Control	GBS	FarmCPU+Kin	S1B_458325630	1B	458325630	7.32	G	-4.11754	0.000265188	TraesCS1B02G260800	Dienelactone hydrolase domain-containing protein			X
44	HD	2020	Control	GBS	FarmCPU+Kin	S3A_530501108	3A	530501108	7.261	T	-3.25431	0.000284925	-	-			X
45	HD	2020	Control	GBS	FarmCPU+Kin	S7B_272749745	7B	272749745	7.121	G	-4.88213	0.000307854	TraesCS7B02G181200; TraesCS7B02G181300	Hypothetical protein			X
46	HD	2020	Control	GBS	FarmCPU+Kin	S7B_196382351	7B	196382351	8.124	A	-4.32254	0.000374994	TraesCS7B02G148800	Protein ki-se domain-containing protein			X
47	HD	2020	Control	GBS	FarmCPU+Kin	S6B_196678015	6B	196678015	9.577	G	-3.22016	0.000396541	TraesCS6B02G178000	aldehyde oxyge-se (deformylating)			X
48	HD	2020	Control	GBS	FarmCPU+Kin	S5B_48150513	5B	48150513	3.016	A	-3.03197	0.000462292	-	-			X
49	HD	2020	Control	GBS	FarmCPU+Kin	S1A_557314695	1A	557314695	5.4	G	-3.13964	0.000480004	-	-			X
50	HD	2020	Control	GBS	FarmCPU+Kin	S1B_443001614	1B	443001614	3.174	G	-4.41338	0.000487462	-	-			X
51	HD	2020	Control	GBS	FarmCPU+Kin	S7B_196275863	7B	196275863	7.792	T	-4.10678	0.000514489	-	-			X
52	HD	2020	Control	GBS	FarmCPU+Kin	S7B_322389824	7B	322389824	6.613	G	-4.43786	0.000536182	-	-			X
53	HD	2020	Control	GBS	FarmCPU+Kin	S2B_799452973	2B	799452973	8.862	C	-3.41927	0.000563592	-	-			X
54	HD	2020	Control	GBS	FarmCPU+Kin	S5B_697244320	5B	697244320	7.487	T	-3.30299	0.000567795	TraesCS5B02G544600	Hypothetical protein			X
55	HD	2020	Control	GBS	FarmCPU+Kin	S7B_322487550	7B	322487550	6.498	G	-4.17487	0.000573176	-	-			X
56	HD	2020	Control	GBS	FarmCPU+Kin	S5B_518232524	5B	518232524	9.899	G	-3.44145	0.000595624	-	-			X
57	HD	2020	Control	GBS	FarmCPU+Kin	S7A_18875129	7A	18875129	8.206	C	-3.13947	0.000599749	-	-			X
58	HD	2020	Control	GBS	FarmCPU+Kin	S7B_358496280	7B	358496280	6.533	A	-4.50569	0.000684417	-	-			X
59	HD	2020	Control	GBS	FarmCPU+Kin	S5B_508065010	5B	508065010	7.504	T	-3.74359	0.000791915	TraesCS5B02G323700	Peroxidase			X
60	HD	2020	Control	GBS	FarmCPU+Kin	S2D_83823860	2D	83823860	12.228	C	-7.07255	0.000846333	TraesCS2D02G142100	Protein DETOXIFICATION			X
61	HD	2020	Control	GBS	FarmCPU+Kin	S6A_608133145	6A	608133145	9.209	C	-4.43335	0.000901125	-	-			X
62	HD	2020	Control	GBS	FarmCPU+Kin	S2B_213710035	2B	213710035	5.192	A	-3.29085	0.000952443	-	-			X
63	HD	2020	Control	GBS	FarmCPU+Kin	S1D_491795548	1D	491795548	6.939	C	-3.79366	0.000968813	TraesCS1D02G449600	DDE Tnp4 domain-containing protein			X
1	HD	2021	Control	25K	FarmCPU+Kin	AX-111013457	6B	544659527	3.584	G	-4.65564	1.42644e-12	-	-			X	X
2	HD	2021	Control	25K	FarmCPU+Kin	AX-111638065	5D	304497202	3.7	G	-2.92662	1.32813e-09	TraesCS5D02G201000	DUF632 domain-containing protein			X	X
3	HD	2021	Control	25K	FarmCPU+Kin	BS00032830_51	3B	101313074	4.35	C	-2.6795	5.89861e-09	TraesCS3B02G125500	MYB-related protein			X	X
4	HD	2021	Control	25K	FarmCPU+Kin	BS00094893_51	6A	608969522	5.641	A	-3.44401	6.40676e-09	-	-			X	X
5	HD	2021	Control	25K	FarmCPU+Kin	wsnp_Ra_c13881_21836489	6D	409344160	0.899	G	-2.83251	8.53969e-09	-	-			X	X
6	HD	2021	Control	25K	FarmCPU+Kin	AX-86173157	1A	464250075	0.817	T	-2.27226	2.56631e-07	TraesCS1A02G270300	Bifunctio-l aspartate aminotransferase and glutamate/aspartate-prephe-te aminotransferase			X	X
7	HD	2021	Control	25K	FarmCPU+Kin	AX-158527194	6A	497464575	0.148	C	-1.85997	7.2389e-07	-	-			X	X
8	HD	2021	Control	25K	FarmCPU+Kin	wsnp_Ku_c25613_35580381	5B	617826582	2.003	G	-2.06742	8.64505e-07	TraesCS5B02G446400	D- helicase			X	X
9	HD	2021	Control	25K	FarmCPU+Kin	BS00059313_51	1A	589627772	4.872	G	-2.70542	1.80284e-06	TraesCS1A02G440900	4Fe-4S ferredoxin-type domain-containing protein			X	X
10	HD	2021	Control	25K	FarmCPU+Kin	AX-95146929	2D	1609331	3.151	G	-2.35644	5.17735e-06	TraesCS2D02G001800	Rx N-termi-l domain-containing protein			X	X
11	HD	2021	Control	25K	FarmCPU+Kin	AX-94691806	7B	741807108	4.562	A	-1.95091	2.76204e-05	-	-			X	X
12	HD	2021	Control	25K	FarmCPU+Kin	AX-95171339	1B	325818554	3.468	T	-3.07219	4.03276e-05	-	-			X	X
13	HD	2021	Control	25K	FarmCPU+Kin	AX-108793797	5A	524672679	2.529	T	-1.59565	6.01285e-05	-	-			X
14	HD	2021	Control	25K	FarmCPU+Kin	AX-158548584	3B	1613252	4.132	C	-2.68479	7.89512e-05	-	-			X
15	HD	2021	Control	25K	FarmCPU+Kin	AX-109305182	5A	109943527	1.239	A	-1.62412	0.000304379	-	-			X
16	HD	2021	Control	25K	FarmCPU+Kin	wsnp_Ex_c9483_15722127	3A	627277926	3.9	G	-1.43349	0.000390857	TraesCS3A02G377600	Fructose-1,6-bisphosphatase, cytosolic			X
17	HD	2021	Control	25K	FarmCPU+Kin	wsnp_Ex_c2033_3814035	2A	36631968	2.929	T	-1.92113	0.000397173	TraesCS2A02G080700	-B domain-containing protein			X
18	HD	2021	Control	25K	FarmCPU+Kin	RAC875_c63933_184	5D	556554145	6.739	G	-2.8041	0.000488542	-	-			X
19	HD	2021	Control	25K	FarmCPU+Kin	AX-158540117	1B	317847764	2.589	C	-3.04331	0.000492971	TraesCS1B02G176600	Pentacotripeptide-repeat region of PRORP domain-containing protein			X
20	HD	2021	Control	25K	FarmCPU+Kin	AX-94403261	5D	555912918	6.786	C	-2.57086	0.000558806	-	-			X
21	HD	2021	Control	25K	FarmCPU+Kin	AX-158589533	6D	68362472	2.192	T	-1.56093	0.000625502	-	-			X
22	HD	2021	Control	25K	FarmCPU+Kin	RAC875_c754_120	4A	38006522	1.025	C	-1.81872	0.000930415	TraesCS4A02G046600	Nucleolar 27S pre-rR- processing Urb2/Npa2 C-termi-l domain-containing protein			X
24	HD	2021	Control	GBS	FarmCPU+Kin	S2B_40530125	2B	40530125	2.23	T	-3.29242	1.32489e-08	-	-			X	X
25	HD	2021	Control	GBS	FarmCPU+Kin	S1A_213605752	1A	213605752	4.87	G	-2.88465	8.24393e-06	-	-			X	X
26	HD	2021	Control	GBS	FarmCPU+Kin	S5A_5651783	5A	5651783	4.144	C	-2.07487	3.46181e-05	-	-			X	X
27	HD	2021	Control	GBS	FarmCPU+Kin	SUN_316546303	UN	316546303	2.812	G	-2.37607	4.23446e-05	-	-			X	X
28	HD	2021	Control	GBS	FarmCPU+Kin	S2B_712028321	2B	712028321	0.56	G	-2.22173	0.000225411	-	-			X
29	HD	2021	Control	GBS	FarmCPU+Kin	S1B_589890315	1B	589890315	1.184	C	-1.94438	0.000285565	-	-			X
30	HD	2021	Control	GBS	FarmCPU+Kin	S5B_518232524	5B	518232524	8.098	G	-1.65706	0.000373774	-	-			X
31	HD	2021	Control	GBS	FarmCPU+Kin	S1B_622701642	1B	622701642	1.284	A	-2.24798	0.000597738	TraesCS1B02G389100	MaoC-like domain-containing protein			X
32	HD	2021	Control	GBS	FarmCPU+Kin	S1B_180217129	1B	180217129	17.032	T	-2.57931	0.000829087	-	-			X
33	HD	2021	Control	GBS	FarmCPU+Kin	S6B_697816907	6B	697816907	24.024	A	-4.47416	0.000917916	-	-			X
34	HD	2021	Control	GBS	FarmCPU+Kin	S6A_61875050	6A	61875050	3.554	A	-1.89357	0.000947446	TraesCS6A02G095200	At2g35280-like TPR domain-containing protein			X
35	HD	2021	Control	GBS	FarmCPU+Kin	S7B_89670749	7B	89670749	2.098	A	-3.01523	0.000987714	-	-			X
1	NSPS	2020	Control	25K	FarmCPU+Kin	AX-158563515	3B	729484897	5.329	G	1.04694	1.04034e-10	-	-			X	X
2	NSPS	2020	Control	25K	FarmCPU+Kin	AX-94584593	1A	527955187	8.65	C	1.2507	2.90236e-09	-	-			X	X
3	NSPS	2020	Control	25K	FarmCPU+Kin	BS00022466_51	4B	643650954	7.78	T	0.604753	2.93006e-07	-	-			X	X
4	NSPS	2020	Control	25K	FarmCPU+Kin	BS00010316_51	3B	723507402	0.0053103	A	0.650759	5.7176e-06	TraesCS3B02G474900	Hypothetical protein			X	X
5	NSPS	2020	Control	25K	FarmCPU+Kin	AX-158546491	2B	785192965	7.524	A	0.640962	1.44413e-05	TraesCS2B02G602900	Exocyst subunit Exo70 family protein			X	X
6	NSPS	2020	Control	25K	FarmCPU+Kin	Tdurum_contig42211_2280	4B	97922343	2.638	T	0.585964	1.52957e-05	TraesCS4B02G095100	F-box domain-containing protein			X	X
7	NSPS	2020	Control	25K	FarmCPU+Kin	AX-158560734	1A	5029209	2.338	T	0.499867	1.52992e-05	-	-			X	X
8	NSPS	2020	Control	25K	FarmCPU+Kin	Ra_c11468_305	7B	143325473	2.138	T	0.459367	2.99013e-05	TraesCS7B02G122400	Tudor domain-containing protein			X	X
9	NSPS	2020	Control	25K	FarmCPU+Kin	BS00081870_51	7D	629433928	5.744	A	0.846128	6.70148e-05	TraesCS7D02G538800	Aromatic-L-amino-acid decarboxylase			X
10	NSPS	2020	Control	25K	FarmCPU+Kin	AX-158533961	5B	620018788	6.749	T	0.517026	9.55921e-05	-	-			X
11	NSPS	2020	Control	25K	FarmCPU+Kin	tplb0045d23_567	UN	480319141	3.67	G	0.494239	0.000279683	-	-			X
12	NSPS	2020	Control	25K	FarmCPU+Kin	RAC875_rep_c72805_651	1A	9105192	0.765	C	0.6385	0.000414562	TraesCS1A02G016900	Phosphatidate cytidylyltransferase			X
13	NSPS	2020	Control	25K	FarmCPU+Kin	AX-158552921	6D	458370038	2.677	G	0.496763	0.000461848	-	-			X
14	NSPS	2020	Control	25K	FarmCPU+Kin	RAC875_rep_c104335_293	1A	9107912	0.758	T	0.613791	0.000476528	-	-			X
15	NSPS	2020	Control	25K	FarmCPU+Kin	Ex_c25390_395	6D	458365135	5.663	G	0.428223	0.000553277	-	-			X
16	NSPS	2020	Control	25K	FarmCPU+Kin	wsnp_Ra_c7200_12462543	6D	458768505	1.873	C	0.48263	0.000768002	TraesCS6D02G374400	-D-dependent epimerase/dehydratase domain-containing protein			X
17	NSPS	2020	Control	25K	FarmCPU+Kin	Kukri_rep_c72996_252	6A	604877551	1.956	G	0.468766	0.000816441	TraesCS6A02G389100	-D-dependent epimerase/dehydratase domain-containing protein			X
18	NSPS	2020	Control	GBS	FarmCPU+PCA+Kin	S3B_19396724	3B	19396724	11.183	A	1.1545	1.86424e-05	TraesCS3B02G040100	NB-ARC domain-containing protein			X	X
19	NSPS	2020	Control	GBS	FarmCPU+PCA+Kin	S1B_544133222	1B	544133222	12.161	G	1.12751	0.000104337	-	-			X
20	NSPS	2020	Control	GBS	FarmCPU+PCA+Kin	S7B_723017005	7B	723017005	17.689	A	1.09663	0.000110674	-	-			X
21	NSPS	2020	Control	GBS	FarmCPU+PCA+Kin	S7B_580184684	7B	580184684	9.799	T	1.07157	0.000201661	-	-			X
22	NSPS	2020	Control	GBS	FarmCPU+PCA+Kin	S6A_61215999	6A	61215999	17.188	A	0.967363	0.00020475	-	-			X
23	NSPS	2020	Control	GBS	FarmCPU+PCA+Kin	S3B_674890	3B	674890	17.744	G	1.21012	0.000214783	-	-			X
24	NSPS	2020	Control	GBS	FarmCPU+PCA+Kin	SUN_363935892	UN	363935892	15.992	G	1.18059	0.000276812	-	-			X
25	NSPS	2020	Control	GBS	FarmCPU+PCA+Kin	S2A_83849050	2A	83849050	10.908	A	0.973151	0.000313843	TraesCS2A02G138400	Glycosyltransferase			X
26	NSPS	2020	Control	GBS	FarmCPU+PCA+Kin	S7B_639382676	7B	639382676	7.154	T	1.0435	0.000402942	-	-			X
27	NSPS	2020	Control	GBS	FarmCPU+PCA+Kin	S7D_89311202	7D	89311202	12.713	A	1.04131	0.000425122	TraesCS7D02G139600	Hypothetical protein			X
28	NSPS	2020	Control	GBS	FarmCPU+PCA+Kin	S2A_174036196	2A	174036196	7.765	T	1.09433	0.000455893	-	-			X
29	NSPS	2020	Control	GBS	FarmCPU+PCA+Kin	S2A_174036234	2A	174036234	7.765	C	1.09433	0.000455893	-	-			X
30	NSPS	2020	Control	GBS	FarmCPU+PCA+Kin	S2A_765857081	2A	765857081	8.775	A	1.14009	0.000583765	-	-			X
31	NSPS	2020	Control	GBS	FarmCPU+PCA+Kin	S2A_66003400	2A	66003400	13.058	C	1.12412	0.000594629	TraesCS2A02G115700	C2 domain-containing protein			X
32	NSPS	2020	Control	GBS	FarmCPU+PCA+Kin	S7B_158543116	7B	158543116	11.437	C	0.966374	0.000753793	-	-			X
33	NSPS	2020	Control	GBS	FarmCPU+PCA+Kin	S7B_646606662	7B	646606662	6.966	G	1.02228	0.000754341	-	-			X
34	NSPS	2020	Control	GBS	FarmCPU+PCA+Kin	S7B_646606669	7B	646606669	6.966	T	1.02228	0.000754341	-	-			X
35	NSPS	2020	Control	GBS	FarmCPU+PCA+Kin	S1B_28041285	1B	28041285	12.883	G	0.957584	0.000764559	TraesCS1B02G047900	Cation/H+ exchanger transmembrane domain-containing protein			X
36	NSPS	2020	Control	GBS	FarmCPU+PCA+Kin	S7B_452158662	7B	452158662	11.55	G	0.964137	0.000768534	TraesCS7B02G243600	DUF1618 domain-containing protein			X
37	NSPS	2020	Control	GBS	FarmCPU+PCA+Kin	S7B_452158677	7B	452158677	11.55	C	0.964137	0.000768534	-	-			X
38	NSPS	2020	Control	GBS	FarmCPU+PCA+Kin	S7B_650619564	7B	650619564	15.924	C	0.946372	0.000961006	-	-			X
39	NSPS	2020	Control	GBS	FarmCPU+PCA+Kin	S7B_650619590	7B	650619590	15.924	T	0.946372	0.000961006	-	-			X
1	NSPS	2021	Control	25K	FarmCPU+PCA+Kin	AX-158546491	2B	785192965	10.211	A	1.08625	1.49491e-09	TraesCS2B02G602900	Exocyst subunit Exo70 family protein			X	X
2	NSPS	2021	Control	25K	FarmCPU+PCA+Kin	Tdurum_contig10208_452	UN	480318905	11.875	G	0.785889	5.02191e-09	-	-			X	X
3	NSPS	2021	Control	25K	FarmCPU+PCA+Kin	CAP7_c2381_149	6A	61412038	7.843	C	0.587425	1.76293e-06	TraesCS6A02G094300	Chlorophyll a-b binding protein, chloroplastic			X	X
4	NSPS	2021	Control	25K	FarmCPU+PCA+Kin	IACX1444	2D	75389806	5.553	A	0.700575	9.96473e-06	TraesCS2D02G129500	Ataxin-2 C-termi-l domain-containing protein			X	X
5	NSPS	2021	Control	25K	FarmCPU+PCA+Kin	Jagger_c7212_85	2B	439223232	8.869	T	0.576992	1.74488e-05	TraesCS2B02G306800	-D(P)-binding domain-containing protein			X	X
6	NSPS	2021	Control	25K	FarmCPU+PCA+Kin	BS00034563_51	1D	38787701	0.328	G	0.540503	2.83358e-05	-	-			X	X
7	NSPS	2021	Control	25K	FarmCPU+PCA+Kin	Tdurum_contig61856_900	7B	706817519	9.784	G	0.73473	3.384e-05	-	-			X	X
8	NSPS	2021	Control	25K	FarmCPU+PCA+Kin	wsnp_RFL_Contig2014_1222146	6B	127745274	1.053	C	0.738316	7.88988e-05	TraesCS6B02G131100	Prolyl endopeptidase			X
9	NSPS	2021	Control	25K	FarmCPU+PCA+Kin	AX-158625860	7A	672041614	3.542	G	0.56623	0.000163007	-	-			X
10	NSPS	2021	Control	25K	FarmCPU+PCA+Kin	TA001028-0737	3B	24007939	2.789	G	0.725237	0.000234328	TraesCS3B02G047500	RuvB-like helicase			X
11	NSPS	2021	Control	25K	FarmCPU+PCA+Kin	AX-158598372	3B	562443713	2.578	G	0.415366	0.000264492	-	-			X
12	NSPS	2021	Control	25K	FarmCPU+PCA+Kin	AX-158604633	6B	38561407	3.4	C	0.601169	0.000305947	-	-			X
13	NSPS	2021	Control	25K	FarmCPU+PCA+Kin	AX-158570232	1B	608358516	9.828	C	0.495999	0.000444638	-	-			X
14	NSPS	2021	Control	25K	FarmCPU+PCA+Kin	AX-86164614	3B	24008820	4.326	C	0.540166	0.000902815	-	-			X
15	NSPS	2021	Control	25K	FarmCPU+PCA+Kin	BS00022403_51	3B	745733327	1.395	A	0.63233	0.000969096	TraesCS3B02G502100	DUF1618 domain-containing protein			X
16	NSPS	2021	Control	GBS	FarmCPU+PCA+Kin	S2A_406767364	2A	406767364	13.756	C	1.81816	2.58692e-05	TraesCS2A02G258800	NB-ARC domain-containing protein			X	X
17	NSPS	2021	Control	GBS	FarmCPU+PCA+Kin	S7B_723017005	7B	723017005	15.041	A	1.14062	6.1996e-05	-	-			X	X
18	NSPS	2021	Control	GBS	FarmCPU+PCA+Kin	S2A_194178957	2A	194178957	15.375	A	1.3337	8.94436e-05	-	-			X
19	NSPS	2021	Control	GBS	FarmCPU+PCA+Kin	S5B_518232524	5B	518232524	13.674	A	1.15046	0.000145163	-	-			X
20	NSPS	2021	Control	GBS	FarmCPU+PCA+Kin	S6A_61215999	6A	61215999	15.575	A	0.976765	0.00019549	-	-			X
21	NSPS	2021	Control	GBS	FarmCPU+PCA+Kin	S5B_431360791	5B	431360791	13.522	A	0.946196	0.000265745	-	-			X
22	NSPS	2021	Control	GBS	FarmCPU+PCA+Kin	S1B_27240177	1B	27240177	16.691	T	1.2331	0.00027022	TraesCS1B02G047400	Zerumbone synthase			X
23	NSPS	2021	Control	GBS	FarmCPU+PCA+Kin	S1A_388845161	1A	388845161	3.172	T	2.37967	0.00032488	-	-			X
24	NSPS	2021	Control	GBS	FarmCPU+PCA+Kin	S3B_19396724	3B	19396724	9.158	A	0.989074	0.000327404	TraesCS3B02G040100	NB-ARC domain-containing protein			X
25	NSPS	2021	Control	GBS	FarmCPU+PCA+Kin	S7B_639382676	7B	639382676	7.707	T	1.02742	0.000550171	-	-			X
26	NSPS	2021	Control	GBS	FarmCPU+PCA+Kin	S1B_558668983	1B	558668983	7.433	T	1.66324	0.000556091	-	-			X
27	NSPS	2021	Control	GBS	FarmCPU+PCA+Kin	S5A_542955754	5A	542955754	12.986	T	1.16895	0.000564823	-	-			X
28	NSPS	2021	Control	GBS	FarmCPU+PCA+Kin	S5A_542955805	5A	542955805	12.986	T	1.16895	0.000564823	-	-			X
29	NSPS	2021	Control	GBS	FarmCPU+PCA+Kin	S2A_66003400	2A	66003400	15.581	C	1.13177	0.000594386	TraesCS2A02G115700	C2 domain-containing protein			X
30	NSPS	2021	Control	GBS	FarmCPU+PCA+Kin	S2A_142684105	2A	142684105	11.534	C	1.30651	0.000605099	TraesCS2A02G182800	[R--polymerase]-subunit ki-se			X
31	NSPS	2021	Control	GBS	FarmCPU+PCA+Kin	S3D_363603321	3D	363603321	14.535	G	1.47618	0.000606293	TraesCS3D02G261800	Protein ki-se domain-containing protein			X
32	NSPS	2021	Control	GBS	FarmCPU+PCA+Kin	S3D_363603364	3D	363603364	14.535	T	1.47618	0.000606293	-	-			X
33	NSPS	2021	Control	GBS	FarmCPU+PCA+Kin	S4B_483801357	4B	483801357	8.086	T	1.25239	0.000651224	-	-			X
34	NSPS	2021	Control	GBS	FarmCPU+PCA+Kin	S2A_153448448	2A	153448448	10.517	T	1.17648	0.000789243	-	-			X
35	NSPS	2021	Control	GBS	FarmCPU+PCA+Kin	S1B_678479896	1B	678479896	5.157	T	1.31283	0.000809176	-	-			X
36	NSPS	2021	Control	GBS	FarmCPU+PCA+Kin	S1B_678479897	1B	678479897	5.157	C	1.31283	0.000809176	-	-			X
37	NSPS	2021	Control	GBS	FarmCPU+PCA+Kin	S6B_153372363	6B	153372363	8.319	T	0.922359	0.000894457	-	-			X
1	PH	2020	Control	25K	FarmCPU+Kin	AX-158525296	5B	594919768	6.456	A	5.96203	2.55842e-09	-	-			X	X
2	PH	2020	Control	25K	FarmCPU+Kin	TG0010a	4B	30861559	5.381	C	8.57712	3.15541e-09	TraesCS4B02G043100	DELLA protein			X	X
3	PH	2020	Control	25K	FarmCPU+Kin	Kukri_c28022_54	4B	636779250	4.933	G	7.15606	3.73836e-09	-	-			X	X
4	PH	2020	Control	25K	FarmCPU+Kin	BS00034563_51	1D	38787701	2.2	G	4.2058	7.18773e-07	-	-			X	X
5	PH	2020	Control	25K	FarmCPU+Kin	AX-158559796	7A	17462902	0.99	C	4.10525	8.14537e-07	-	-			X	X
6	PH	2020	Control	25K	FarmCPU+Kin	BS00000929_51	5A	598520031	3.405	G	6.82531	1.61325e-06	TraesCS5A02G407800	Tubulin alpha chain			X	X
7	PH	2020	Control	25K	FarmCPU+Kin	BobWhite_c20876_475	3B	417261379	1.39	C	6.08054	4.92019e-06	TraesCS3B02G259300	Carbonic anhydrase			X	X
8	PH	2020	Control	25K	FarmCPU+Kin	AX-95245878	7B	653894020	2.877	C	4.09664	7.27685e-06	TraesCS7B02G387900	fructose-bisphosphatase			X	X
9	PH	2020	Control	25K	FarmCPU+Kin	Tdurum_contig52015_426	7A	3909913	4.712	C	6.33523	1.73737e-05	-	-			X	X
10	PH	2020	Control	25K	FarmCPU+Kin	Kukri_c444_833	UN	480318721	2.584	A	4.96794	0.000113403	-	-			X
11	PH	2020	Control	25K	FarmCPU+Kin	wsnp_Ex_rep_c66980_65419811	1A	54354857	0.611	T	3.5576	0.000155286	TraesCS1A02G072000	Glutamate--cysteine ligase			X
12	PH	2020	Control	25K	FarmCPU+Kin	Ku_c9262_902	UN	394796256	0.612	T	3.43269	0.000174313	-	-			X
13	PH	2020	Control	25K	FarmCPU+Kin	AX-95099408	4B	537752	0.022464	T	3.45604	0.000208101	-	-			X
14	PH	2020	Control	25K	FarmCPU+Kin	AX-108931696	6A	546550885	0.736	A	3.34276	0.000297249	-	-			X
15	PH	2020	Control	25K	FarmCPU+Kin	AX-108937087	1B	512638158	1.118	A	2.91143	0.000470119	TraesCS1B02G294800	Very-long-chain (3R)-3-hydroxyacyl-CoA dehydratase			X
16	PH	2020	Control	25K	FarmCPU+Kin	wsnp_Ex_c30264_39202224	6A	545827229	0.948	G	3.33372	0.000530935	-	-			X
17	PH	2020	Control	25K	FarmCPU+Kin	BS00022242_51	3B	42340571	1.466	C	3.80652	0.000548211	-	-			X
18	PH	2020	Control	25K	FarmCPU+Kin	Excalibur_c7282_285	2A	710099511	0.174	A	6.29771	0.000563745	-	-			X
19	PH	2020	Control	25K	FarmCPU+Kin	TA004710-0394	2B	767374539	1.153	G	4.56829	0.000572355	TraesCS2B02G579400	NB-ARC domain-containing protein			X
20	PH	2020	Control	25K	FarmCPU+Kin	wsnp_Ra_c20189_29442564	7A	545541851	0.363	A	3.0822	0.000613211	TraesCS7A02G371700	CAAX prenyl protease 2/Lysostaphin resistance protein A-like domain-containing protein			X
21	PH	2020	Control	25K	FarmCPU+Kin	AX-158540300	1B	17353895	1.668	T	3.11403	0.000675711	TraesCS1B02G036400	PUM-HD domain-containing protein			X
22	PH	2020	Control	25K	FarmCPU+Kin	AX-111696330	6B	696452828	0.89	T	5.09473	0.000745709	TraesCS6B02G428500	Diacylglycerol ki-se			X
23	PH	2020	Control	25K	FarmCPU+Kin	BS00067417_51	6B	696468324	0.894	C	5.09473	0.000745709	-	-			X
24	PH	2020	Control	25K	FarmCPU+Kin	BS00023072_51	5B	47576455	4.916	A	3.02494	0.000757718	TraesCS5B02G042800	leucine--tR- ligase			X
25	PH	2020	Control	25K	FarmCPU+Kin	AX-89512612	6D	401644442	0.499	G	5.36977	0.000835143	-	-			X
26	PH	2020	Control	25K	FarmCPU+Kin	wsnp_Ku_c1292_2572110	UN	480319288	4.66	A	3.59847	0.000914876	-	-			X
27	PH	2020	Control	GBS	FarmCPU+Kin	S2A_744593454	2A	744593454	5.255	C	7.7252	2.97691e-05	-	-			X	X
28	PH	2020	Control	GBS	FarmCPU+Kin	S7B_742700963	7B	742700963	7.92	G	7.80761	3.38702e-05	-	-			X	X
29	PH	2020	Control	GBS	FarmCPU+Kin	S2D_576294829	2D	576294829	1.329	T	7.59998	0.000149984	-	-			X
30	PH	2020	Control	GBS	FarmCPU+Kin	S2D_576294835	2D	576294835	1.329	C	7.59998	0.000149984	-	-			X
31	PH	2020	Control	GBS	FarmCPU+Kin	S2D_576294860	2D	576294860	1.329	G	7.59998	0.000149984	-	-			X
32	PH	2020	Control	GBS	FarmCPU+Kin	S2D_576294863	2D	576294863	1.329	A	7.59998	0.000149984	-	-			X
33	PH	2020	Control	GBS	FarmCPU+Kin	S4A_625862520	4A	625862520	7.97	C	7.99772	0.000543943	TraesCS4A02G348500	Hypothetical protein			X
34	PH	2020	Control	GBS	FarmCPU+Kin	S1A_15345707	1A	15345707	1.215	G	7.04106	0.000857317	TraesCS1A02G032900	Protein DETOXIFICATION			X
35	PH	2020	Control	GBS	FarmCPU+Kin	S2A_129099463	2A	129099463	1.446	A	7.01774	0.000909251	TraesCS2A02G172500	Nuclear transcription factor Y subunit			X
36	PH	2020	Control	GBS	FarmCPU+Kin	S7A_677267753	7A	677267753	3.821	G	5.92125	0.000934656	-	-			X
37	PH	2020	Control	GBS	FarmCPU+Kin	S1B_629489631	1B	629489631	6.722	G	6.49353	0.000956007	-	-			X
1	PH	2021	Control	25K	FarmCPU+Kin	D_F5XZDLF01ELZ49_220	5D	387629392	6.686	T	5.57626	9.87379e-10	TraesCS5D02G288100	50S ribosomal protein L31, chloroplastic			X	X
2	PH	2021	Control	25K	FarmCPU+Kin	AX-94887137	2B	775337421	3.312	A	7.85207	4.96397e-09	TraesCS2B02G588700	Pentacotripeptide-repeat region of PRORP domain-containing protein			X	X
3	PH	2021	Control	25K	FarmCPU+Kin	AX-158569280	1A	557113583	0.902	G	5.15753	1.80426e-08	-	-			X	X
4	PH	2021	Control	25K	FarmCPU+Kin	Tdurum_contig66317_77	2B	621185411	6.656	T	5.38803	9.6104e-08	-	-			X	X
5	PH	2021	Control	25K	FarmCPU+Kin	AX-108815538	7A	2695582	4.425	T	4.18421	1.56012e-07	TraesCS7A02G005100	RING-type domain-containing protein			X	X
6	PH	2021	Control	25K	FarmCPU+Kin	Excalibur_c10319_229	1A	297746786	2.685	T	4.39456	7.78621e-07	TraesCS1A02G164800	Alpha-galactosidase			X	X
7	PH	2021	Control	25K	FarmCPU+Kin	AX-94668775	1B	9070751	0.856	G	8.36103	1.43434e-06	TraesCS1B02G019100	Hypothetical protein			X	X
8	PH	2021	Control	25K	FarmCPU+Kin	AX-94702181	UN	22579341	1.866	G	4.91796	1.49823e-06	-	-			X	X
9	PH	2021	Control	25K	FarmCPU+Kin	wsnp_Ra_c407_862316	2B	53465012	1.007	T	3.27195	2.33822e-06	TraesCS2B02G092700	-D-dependent protein deacetylase SRT1			X	X
10	PH	2021	Control	25K	FarmCPU+Kin	BS00024107_51	1A	584674156	5.728	A	3.01601	4.18396e-06	-	-			X	X
11	PH	2021	Control	25K	FarmCPU+Kin	TG0010a	4B	30861559	4.64	C	4.44837	6.98607e-05	TraesCS4B02G043100	DELLA protein			X
12	PH	2021	Control	25K	FarmCPU+Kin	AX-158539749	7D	5300799	2.83	A	3.53868	9.87165e-05	-	-			X
13	PH	2021	Control	25K	FarmCPU+Kin	AX-158553293	7A	498938970	0.075841	A	3.1481	0.00024507	TraesCS7A02G340400	RING-CH-type domain-containing protein			X
14	PH	2021	Control	25K	FarmCPU+Kin	AX-158578330	3B	670535394	0.273	T	3.55651	0.000285941	TraesCS3B02G431600	DUF6598 domain-containing protein			X
15	PH	2021	Control	25K	FarmCPU+Kin	Tdurum_contig14559_204	UN	480319226	0.549	G	3.26414	0.000294608	-	-			X
16	PH	2021	Control	25K	FarmCPU+Kin	BS00054416_51	UN	75743073	0.447	A	3.14498	0.000302759	-	-			X
17	PH	2021	Control	25K	FarmCPU+Kin	AX-158531950	1B	534925832	4.342	C	2.93545	0.000325613	-	-			X
18	PH	2021	Control	25K	FarmCPU+Kin	AX-95091707	7A	501150837	0.105	G	3.02897	0.000351226	-	-			X
19	PH	2021	Control	25K	FarmCPU+Kin	Kukri_c7241_689	UN	480318738	4.546	G	4.95424	0.000357644	-	-			X
20	PH	2021	Control	25K	FarmCPU+Kin	RAC875_c64190_212	1B	619692262	2.616	A	5.38216	0.000397294	-	-			X
21	PH	2021	Control	25K	FarmCPU+Kin	wsnp_Ex_c2615_4862266	5B	475586705	0.357	G	4.4336	0.000462722	TraesCS5B02G289700	Hypothetical protein			X
22	PH	2021	Control	25K	FarmCPU+Kin	AX-94996590	7B	682282191	0.32	C	4.43851	0.000512508	TraesCS7B02G414300	Cytochrome P450			X
23	PH	2021	Control	25K	FarmCPU+Kin	BS00066236_51	6B	28116140	4.088	A	3.09334	0.000523923	TraesCS6B02G048100	Fe2OG dioxyge-se domain-containing protein			X
24	PH	2021	Control	25K	FarmCPU+Kin	AX-110579052	2A	48326837	0.262	G	3.79754	0.000548509	-	-			X
25	PH	2021	Control	25K	FarmCPU+Kin	Excalibur_c20597_509	6A	6725144	0.173	A	3.05156	0.000602542	-	-			X
26	PH	2021	Control	25K	FarmCPU+Kin	RAC875_c17297_341	6A	73995083	0.249	G	2.94163	0.000644221	TraesCS6A02G105800	glucoman-n 4-beta-mannosyltransferase			X
27	PH	2021	Control	25K	FarmCPU+Kin	BS00102481_51	4B	636917930	3.213	G	4.8194	0.000688422	TraesCS4B02G343100	Protein ki-se domain-containing protein			X
28	PH	2021	Control	25K	FarmCPU+Kin	AX-109371985	1B	290899569	1.819	G	3.34705	0.000735215	-	-			X
29	PH	2021	Control	25K	FarmCPU+Kin	BS00065533_51	1B	463543518	1.046	A	6.62027	0.000760243	-	-			X
30	PH	2021	Control	25K	FarmCPU+Kin	Kukri_rep_c68371_1242	7A	723260820	0.00036045	A	3.83947	0.000784314	TraesCS7A02G549100	1,4-alpha-glucan branching enzyme			X
31	PH	2021	Control	25K	FarmCPU+Kin	AX-110967964	7A	723263844	0.001425	G	3.83947	0.000784314	-	-			X
32	PH	2021	Control	25K	FarmCPU+Kin	AX-89330144	6B	132314574	0.266	G	2.90344	0.000799838	-	-			X
33	PH	2021	Control	25K	FarmCPU+Kin	IACX8294	7B	681792606	0.039252	T	4.04904	0.000828879	TraesCS7B02G413700	PLD phosphodiesterase domain-containing protein			X
34	PH	2021	Control	25K	FarmCPU+Kin	Tdurum_contig12525_769	7B	680853730	2.459	C	2.7764	0.000942603	-	-			X
35	PH	2021	Control	GBS	FarmCPU+PCA+Kin	S2A_21192603	2A	21192603	3.738	C	8.13367	0.000188642	TraesCS2A02G052900	FAD-binding PCMH-type domain-containing protein			X
36	PH	2021	Control	GBS	FarmCPU+PCA+Kin	S6D_2953233	6D	2953233	10.532	T	6.33151	0.000303949	-	-			X
37	PH	2021	Control	GBS	FarmCPU+PCA+Kin	S5B_402577350	5B	402577350	10.543	C	5.97487	0.000557275	-	-			X
38	PH	2021	Control	GBS	FarmCPU+PCA+Kin	SUN_437387931	UN	437387931	7.893	G	8.14508	0.00060608	-	-			X
39	PH	2021	Control	GBS	FarmCPU+PCA+Kin	S2D_576294829	2D	576294829	1.846	T	7.80819	0.000610852	-	-			X
40	PH	2021	Control	GBS	FarmCPU+PCA+Kin	S2D_576294835	2D	576294835	1.846	C	7.80819	0.000610852	-	-			X
41	PH	2021	Control	GBS	FarmCPU+PCA+Kin	S2D_576294860	2D	576294860	1.846	G	7.80819	0.000610852	-	-			X
42	PH	2021	Control	GBS	FarmCPU+PCA+Kin	S2D_576294863	2D	576294863	1.846	C	7.80819	0.000610852	-	-			X
43	PH	2021	Control	GBS	FarmCPU+PCA+Kin	S6B_687101754	6B	687101754	8.295	T	6.34953	0.000643574	-	-			X
44	PH	2021	Control	GBS	FarmCPU+PCA+Kin	S2A_129099463	2A	129099463	2.855	A	8.00742	0.000794609	TraesCS2A02G172500	Nuclear transcription factor Y subunit			X
1	PD	2020	Control	25K	FarmCPU+PCA+Kin	wsnp_Ex_c28733_37836638	1B	581693768	5.592	G	0.190943	5.56133e-05	TraesCS1B02G351300	Hypothetical protein			X
2	PD	2020	Control	25K	FarmCPU+PCA+Kin	wsnp_Ex_c22439_31632880	1B	563027862	6.162	C	0.198542	6.93292e-05	TraesCS1B02G336300	assimilatory sulfite reductase (ferredoxin)			X
3	PD	2020	Control	25K	FarmCPU+PCA+Kin	RAC875_c32077_759	1A	499979880	6.34	G	0.237825	7.23347e-05	-	-			X
4	PD	2020	Control	25K	FarmCPU+PCA+Kin	Ku_c1932_1583	1B	584156290	3.942	C	0.241509	9.5791e-05	-	-			X
5	PD	2020	Control	25K	FarmCPU+PCA+Kin	AX-94561290	2B	65375364	5.794	G	0.161849	0.000122542	TraesCS2B02G105100	Hypothetical protein			X
6	PD	2020	Control	25K	FarmCPU+PCA+Kin	AX-158558020	3B	723148070	4.88	G	0.128621	0.000152223	-	-			X
7	PD	2020	Control	25K	FarmCPU+PCA+Kin	AX-111639392	3B	818442706	5.232	C	0.168128	0.000200478	TraesCS3B02G595500	Protein ki-se domain-containing protein			X
8	PD	2020	Control	25K	FarmCPU+PCA+Kin	AX-158570232	1B	608358516	5.06	C	0.1561	0.000207686	-	-			X
9	PD	2020	Control	25K	FarmCPU+PCA+Kin	CAP8_c909_312	5B	26450142	4.865	G	0.169811	0.00024588	-	-			X
10	PD	2020	Control	25K	FarmCPU+PCA+Kin	Ku_c6050_678	2B	529102933	4.613	C	0.125701	0.000251768	TraesCS2B02G370900	Mitochondrial proton/calcium exchanger protein			X
11	PD	2020	Control	25K	FarmCPU+PCA+Kin	BS00001835_51	1B	563028648	5.317	C	0.150572	0.00027518	-	-			X
12	PD	2020	Control	25K	FarmCPU+PCA+Kin	AX-108776134	1B	563028672	5.237	G	0.150572	0.00027518	-	-			X
13	PD	2020	Control	25K	FarmCPU+PCA+Kin	wsnp_BE442869B_Ta_1_1	4B	411629310	5.229	A	0.237588	0.000285798	TraesCS4B02G189100	Hypothetical protein			X
14	PD	2020	Control	25K	FarmCPU+PCA+Kin	AX-158555846	3B	819195961	5.326	A	0.140072	0.000306953	-	-			X
15	PD	2020	Control	25K	FarmCPU+PCA+Kin	Ra_c24793_726	UN	480319069	5.532	A	0.143915	0.000314267	-	-			X
16	PD	2020	Control	25K	FarmCPU+PCA+Kin	AX-158541657	3B	733824117	5.431	A	0.234115	0.000330079	-	-			X
17	PD	2020	Control	25K	FarmCPU+PCA+Kin	AX-89556176	6A	611308723	6.581	C	0.119958	0.000390928	TraesCS6A02G404900	DUF4220 domain-containing protein			X
18	PD	2020	Control	25K	FarmCPU+PCA+Kin	AX-94422048	5A	622380065	5.109	C	0.196542	0.000416298	-	-			X
19	PD	2020	Control	25K	FarmCPU+PCA+Kin	IAAV2328	5A	555540500	5.278	C	0.120351	0.000429617	-	-			X
20	PD	2020	Control	25K	FarmCPU+PCA+Kin	BS00064142_51	4B	413192407	4.885	T	0.239209	0.000462484	TraesCS4B02G190600	glucan endo-1,3-beta-D-glucosidase			X
21	PD	2020	Control	25K	FarmCPU+PCA+Kin	AX-94716868	3A	681732136	4.528	A	0.153588	0.000486489	TraesCS3A02G438800	Rx N-termi-l domain-containing protein			X
22	PD	2020	Control	25K	FarmCPU+PCA+Kin	RAC875_c34516_316	2B	65375485	4.394	T	0.117513	0.000494574	-	-			X
23	PD	2020	Control	25K	FarmCPU+PCA+Kin	AX-158565694	5B	653710709	5.429	T	0.126199	0.000526271	-	-			X
24	PD	2020	Control	25K	FarmCPU+PCA+Kin	AX-110940219	1B	548964174	4.859	C	0.193815	0.000548677	-	-			X
25	PD	2020	Control	25K	FarmCPU+PCA+Kin	Kukri_c1918_1074	1B	548968533	4.773	G	0.193815	0.000548677	-	-			X
26	PD	2020	Control	25K	FarmCPU+PCA+Kin	BS00029852_51	5B	652634919	4.769	T	0.118371	0.000584274	TraesCS5B02G480100	RING-type E3 ubiquitin transferase			X
27	PD	2020	Control	25K	FarmCPU+PCA+Kin	RAC875_c26469_480	2B	65100777	4.922	C	0.11646	0.000610569	-	-			X
28	PD	2020	Control	25K	FarmCPU+PCA+Kin	Kukri_c75566_265	UN	480319039	3.321	A	0.119811	0.000615881	-	-			X
29	PD	2020	Control	25K	FarmCPU+PCA+Kin	AX-158624006	6A	22439538	4.705	G	0.120555	0.00061757	-	-			X
30	PD	2020	Control	25K	FarmCPU+PCA+Kin	IAAV3851	3A	729226506	4.173	T	0.127817	0.000655791	-	-			X
31	PD	2020	Control	25K	FarmCPU+PCA+Kin	AX-158579096	3B	818935661	6.316	A	0.111785	0.000664393	-	-			X
32	PD	2020	Control	25K	FarmCPU+PCA+Kin	AX-110364194	UN	2391325	4.288	T	0.128347	0.000686399	-	-			X
33	PD	2020	Control	25K	FarmCPU+PCA+Kin	AX-158557929	3B	817646748	4.689	G	0.137466	0.000693028	-	-			X
34	PD	2020	Control	25K	FarmCPU+PCA+Kin	AX-158578748	3B	818137865	4.513	C	0.115991	0.000753046	-	-			X
35	PD	2020	Control	25K	FarmCPU+PCA+Kin	AX-94816504	5A	18922927	4.744	T	0.185975	0.000756452	-	-			X
36	PD	2020	Control	25K	FarmCPU+PCA+Kin	Excalibur_c52115_233	7A	706833195	4.383	T	0.12004	0.000774249	-	-			X
37	PD	2020	Control	25K	FarmCPU+PCA+Kin	AX-158550140	4B	673238630	4.563	T	0.129296	0.000793244	-	-			X
38	PD	2020	Control	25K	FarmCPU+PCA+Kin	AX-158558043	3B	818847502	5.133	C	0.112344	0.000823776	TraesCS3B02G595800	WRKY domain-containing protein			X
39	PD	2020	Control	25K	FarmCPU+PCA+Kin	Ex_c7593_754	4B	416444051	4.039	A	0.162615	0.000835871	TraesCS4B02G193500	J domain-containing protein			X
40	PD	2020	Control	25K	FarmCPU+PCA+Kin	AX-158555807	3B	722364521	4.5	A	0.14816	0.000838513	-	-			X
41	PD	2020	Control	25K	FarmCPU+PCA+Kin	Kukri_rep_c106598_51	4B	17043995	5.09	G	0.118083	0.000871134	-	-			X
42	PD	2020	Control	25K	FarmCPU+PCA+Kin	BS00022231_51	UN	43080488	5.002	A	0.116897	0.000890239	-	-			X
43	PD	2020	Control	25K	FarmCPU+PCA+Kin	TA002188-0143	3B	133818987	5.276	T	0.118901	0.000900212	TraesCS3B02G145500	Bicarbo-te transporter-like transmembrane domain-containing protein			X
44	PD	2020	Control	25K	FarmCPU+PCA+Kin	AX-94974391	6B	645549602	4.629	T	0.144572	0.000919915	TraesCS6B02G372100	C3H1-type domain-containing protein			X
45	PD	2020	Control	25K	FarmCPU+PCA+Kin	Kukri_c18148_1177	7B	730170030	3.952	A	0.120015	0.000940274	TraesCS7B02G473600	Hexosyltransferase			X
46	PD	2020	Control	25K	FarmCPU+PCA+Kin	AX-94663230	5D	28447906	4.629	C	0.176171	0.000983678	TraesCS5D02G031100	Hypothetical protein			X
47	PD	2020	Control	GBS	FarmCPU+Kin	S2B_99767250	2B	99767250	7.942	A	0.182184	5.56013e-08	-	-			X	X
48	PD	2020	Control	GBS	FarmCPU+Kin	S7A_54865094	7A	54865094	3.749	G	0.170693	1.35373e-07	-	-			X	X
49	PD	2020	Control	GBS	FarmCPU+Kin	S7B_616512240	7B	616512240	5.765	T	0.161435	1.37653e-06	-	-			X	X
50	PD	2020	Control	GBS	FarmCPU+Kin	S1A_573920817	1A	573920817	10.513	T	0.126011	1.92686e-05	TraesCS1A02G414400	C3H1-type domain-containing protein			X	X
51	PD	2020	Control	GBS	FarmCPU+Kin	S7B_194104694	7B	194104694	5.583	G	0.117714	6.03962e-05	-	-			X	X
52	PD	2020	Control	GBS	FarmCPU+Kin	S2A_86970186	2A	86970186	2.794	T	0.102574	8.44034e-05	-	-			X	X
53	PD	2020	Control	GBS	FarmCPU+Kin	S5A_456974868	5A	456974868	9.082	T	0.0999841	0.000213862	TraesCS5A02G240800	Hypothetical protein			X
54	PD	2020	Control	GBS	FarmCPU+Kin	S1B_457535596	1B	457535596	2.852	T	0.111263	0.000277033	-	-			X
55	PD	2020	Control	GBS	FarmCPU+Kin	S2A_742106571	2A	742106571	10.657	C	0.118434	0.000349446	-	-			X
56	PD	2020	Control	GBS	FarmCPU+Kin	S3B_780696839	3B	780696839	0.030877	A	0.104346	0.000369756	-	-			X
57	PD	2020	Control	GBS	FarmCPU+Kin	S5B_571321876	5B	571321876	0.01246	C	0.095846	0.000626461	TraesCS5B02G392700	Pectinesterase inhibitor domain-containing protein			X
1	PD	2021	Control	25K	FarmCPU+Kin	BobWhite_c39996_85	1A	9156630	2.265	T	0.111881	1.21135e-06	TraesCS1A02G017300	glutathione transferase			X	X
2	PD	2021	Control	25K	FarmCPU+Kin	BS00022449_51	UN	45771106	8.584	T	0.0897801	7.95577e-06	-	-			X	X
3	PD	2021	Control	25K	FarmCPU+Kin	Kukri_c46476_647	5B	479389785	5.245	T	0.0937763	1.42609e-05	-	-			X	X
4	PD	2021	Control	25K	FarmCPU+Kin	BobWhite_c4502_252	3B	54752185	2.918	T	0.189894	2.02526e-05	TraesCS3B02G086400	E3 ubiquitin-protein ligase			X	X
5	PD	2021	Control	25K	FarmCPU+Kin	RAC875_c79649_197	5B	11458024	1.635	G	0.144742	6.15774e-05	TraesCS5B02G011400	Hypothetical protein			X
6	PD	2021	Control	25K	FarmCPU+Kin	AX-158527036	6D	467049321	6.27	G	0.0726866	7.31079e-05	TraesCS6D02G392900	RRM domain-containing protein			X
7	PD	2021	Control	25K	FarmCPU+Kin	AX-158537043	3B	796462273	1.644	C	0.128105	8.87383e-05	TraesCS3B02G563400	Protein DETOXIFICATION			X
8	PD	2021	Control	25K	FarmCPU+Kin	Kukri_rep_c85389_715	2B	105991641	4.28	C	0.100259	9.3334e-05	TraesCS2B02G139100	Nucleolar protein 58			X
9	PD	2021	Control	25K	FarmCPU+Kin	RAC875_c15204_992	5A	83278958	2.529	T	0.193719	0.000117931	-	-			X
10	PD	2021	Control	25K	FarmCPU+Kin	AX-94422048	5A	622380065	6.916	C	0.137456	0.000216336	-	-			X
11	PD	2021	Control	25K	FarmCPU+Kin	IAAV1334	3A	560679130	1.055	G	0.104337	0.00025986	TraesCS3A02G318700	Hypothetical protein			X
12	PD	2021	Control	25K	FarmCPU+Kin	AX-94508109	3A	534179960	0.204	A	0.11366	0.000268405	-	-			X
13	PD	2021	Control	25K	FarmCPU+Kin	AX-95142468	3B	542550002	0.053553	T	0.0979037	0.000273667	TraesCS3B02G336300	Hypothetical protein			X
14	PD	2021	Control	25K	FarmCPU+Kin	Ku_c68484_1276	3A	557956333	1.157	A	0.10023	0.000397343	-	-			X
15	PD	2021	Control	25K	FarmCPU+Kin	wsnp_Ku_c32404_42016343	3A	558886166	1.191	A	0.10023	0.000397343	-	-			X
16	PD	2021	Control	25K	FarmCPU+Kin	BS00039641_51	4A	702070467	3.23	C	0.0993081	0.000479184	TraesCS4A02G431400	Dirigent protein			X
17	PD	2021	Control	25K	FarmCPU+Kin	BS00012297_51	6A	93818322	2.035	A	0.126006	0.000514871	TraesCS6A02G121600	C2H2-type domain-containing protein			X
18	PD	2021	Control	25K	FarmCPU+Kin	Ra_c38505_555	3A	558890648	0.723	C	0.0977095	0.000529503	-	-			X
19	PD	2021	Control	25K	FarmCPU+Kin	AX-158560524	1A	516040211	3.428	G	0.067939	0.00060936	-	-			X
20	PD	2021	Control	25K	FarmCPU+Kin	wsnp_Ra_c11291_18338838	3A	559532756	0.996	T	0.0937403	0.0007867	TraesCS3A02G318300	Hypothetical protein			X
21	PD	2021	Control	25K	FarmCPU+Kin	tplb0024c09_1335	3B	580206849	0.451	G	0.0856538	0.000812765	TraesCS3B02G368000	F-box domain-containing protein			X
22	PD	2021	Control	25K	FarmCPU+Kin	RAC875_c20979_234	2A	742132468	1.587	C	0.0564766	0.000813912	TraesCS2A02G518400	Ubiquitin-like domain-containing protein			X
23	PD	2021	Control	25K	FarmCPU+Kin	wsnp_Ex_c16551_25060833	5A	4849309	6.987	A	0.11131	0.000847569	-	-			X
24	PD	2021	Control	25K	FarmCPU+Kin	wsnp_Ra_c35889_44345459	3A	560681451	0.57	T	0.0964084	0.000858899	-	-			X
25	PD	2021	Control	25K	FarmCPU+Kin	AX-110054718	3A	534333680	0.214	C	0.103872	0.000884515	-	-			X
26	PD	2021	Control	25K	FarmCPU+Kin	AX-94691806	7B	741807108	1.129	A	0.103208	0.000899889	-	-			X
27	PD	2021	Control	GBS	FarmCPU+Kin	S4B_669910299	4B	669910299	11.763	G	0.244127	0.000104593	-	-			X
28	PD	2021	Control	GBS	FarmCPU+Kin	S7A_139200838	7A	139200838	14.021	G	0.187394	0.00018602	-	-			X
29	PD	2021	Control	GBS	FarmCPU+Kin	S3B_823583003	3B	823583003	6.566	C	0.234617	0.000431093	-	-			X
30	PD	2021	Control	GBS	FarmCPU+Kin	S2D_642055117	2D	642055117	13.536	A	0.183059	0.000472063	-	-			X
31	PD	2021	Control	GBS	FarmCPU+Kin	S2D_642055121	2D	642055121	13.536	A	0.183059	0.000472063	-	-			X
32	PD	2021	Control	GBS	FarmCPU+Kin	S5A_456974868	5A	456974868	12.702	T	0.194021	0.000601977	TraesCS5A02G240800	Hypothetical protein			X
33	PD	2021	Control	GBS	FarmCPU+Kin	S6B_26861608	6B	26861608	8.647	C	0.216374	0.000640027	TraesCS6B02G045200	Hypothetical protein			X
34	PD	2021	Control	GBS	FarmCPU+Kin	S7A_445625162	7A	445625162	3.045	G	0.253308	0.000640068	-	-			X
35	PD	2021	Control	GBS	FarmCPU+Kin	S3B_752806764	3B	752806764	4.171	A	0.154165	0.000642589	-	-			X
36	PD	2021	Control	GBS	FarmCPU+Kin	S3B_752806768	3B	752806768	4.171	A	0.154165	0.000642589	-	-			X
37	PD	2021	Control	GBS	FarmCPU+Kin	S3B_752806790	3B	752806790	4.171	G	0.154165	0.000642589	-	-			X
38	PD	2021	Control	GBS	FarmCPU+Kin	S1B_516119498	1B	516119498	4.881	T	0.152102	0.000778733	-	-			X
39	PD	2021	Control	GBS	FarmCPU+Kin	S1A_71063272	1A	71063272	8.118	G	0.176421	0.000848558	-	-			X
1	PL	2020	Control	25K	MLM+PCA+Kin	AX-94748974	7B	741244695	5.645	T	5.09675	3.05808e-05	TraesCS7B02G483000	Hypothetical protein			X	X
2	PL	2020	Control	25K	MLM+PCA+Kin	wsnp_Ku_c1552_3060297	7A	645945000	4.391	T	3.19389	0.000203829	-	-			X
3	PL	2020	Control	25K	MLM+PCA+Kin	GENE-2904_476	2B	154250744	6.78	T	3.47545	0.000343699	-	-			X
4	PL	2020	Control	25K	MLM+PCA+Kin	AX-95116218	2A	759732578	5.171	C	3.19525	0.000345762	TraesCS2A02G554900	DUF4408 domain-containing protein			X
5	PL	2020	Control	25K	MLM+PCA+Kin	TG0010a	4B	30861559	7.679	C	4.07763	0.000363532	TraesCS4B02G043100	DELLA protein			X
6	PL	2020	Control	25K	MLM+PCA+Kin	TG0010b	4B	30861559	7.679	C	4.07763	0.000363532	-	-			X
7	PL	2020	Control	25K	MLM+PCA+Kin	TGWA25K-TG0010	UN	480319320	7.679	C	4.07763	0.000363532	-	-			X
8	PL	2020	Control	25K	MLM+PCA+Kin	wsnp_Ex_c54655_57455110	5A	656936265	5.356	A	3.32973	0.000408806	TraesCS5A02G485600	Hypothetical protein			X
9	PL	2020	Control	25K	MLM+PCA+Kin	wsnp_Ex_c16295_24772663	5A	657061941	5.273	T	3.32973	0.000408806	-	-			X
10	PL	2020	Control	25K	MLM+PCA+Kin	IAAV1410	3A	685121631	5.583	T	2.56305	0.000554882	TraesCS3A02G443800	non-specific serine/threonine protein ki-se			X
11	PL	2020	Control	25K	MLM+PCA+Kin	Tdurum_contig94521_738	2B	154270576	6.468	A	3.31672	0.00063343	TraesCS2B02G179800	O-fucosyltransferase family protein			X
12	PL	2020	Control	25K	MLM+PCA+Kin	AX-94707625	3D	359676104	9.742	C	2.59555	0.000654655	TraesCS3D02G257500	Hypothetical protein			X
13	PL	2020	Control	25K	MLM+PCA+Kin	AX-158577106	3A	730266932	4.429	C	2.62138	0.000728214	-	-			X
14	PL	2020	Control	25K	MLM+PCA+Kin	Excalibur_c7971_1573	2B	775371411	4.68	G	2.37913	0.00089951	-	-			X
15	PL	2020	Control	25K	MLM+PCA+Kin	AX-111686258	3B	446700577	6.956	T	3.35066	0.000913158	TraesCS3B02G276700	Alpha-amylase			X
16	PL	2020	Control	25K	MLM+PCA+Kin	wsnp_Ex_c16295_24772702	5A	657062077	4.598	C	3.2485	0.000974224	-	-			X
17	PL	2020	Control	25K	MLM+PCA+Kin	RAC875_c51346_99	1D	427943013	3.724	C	3.37596	0.000988403	TraesCS1D02G338900	Hypothetical protein			X
18	PL	2020	Control	25K	MLM+PCA+Kin	AX-94861939	7D	633516328	6.501	G	2.24591	0.000999859	TraesCS7D02G547400	Thioredoxin domain-containing protein			X
19	PL	2020	Control	GBS	FarmCPU+Kin	S4B_476051487	4B	476051487	8.789	A	2.77291	1.94267e-08	-	-			X	X
20	PL	2020	Control	GBS	FarmCPU+Kin	S7B_631316586	7B	631316586	5.05	C	2.32189	6.92326e-08	-	-			X	X
21	PL	2020	Control	GBS	FarmCPU+Kin	S2B_731195330	2B	731195330	9.758	T	2.27872	9.97076e-07	-	-			X	X
22	PL	2020	Control	GBS	FarmCPU+Kin	S1B_59193648	1B	59193648	5.262	C	1.93648	1.97044e-06	TraesCS1B02G076300	Hypothetical protein			X	X
23	PL	2020	Control	GBS	FarmCPU+Kin	S2A_692725987	2A	692725987	4.498	A	1.87168	6.0886e-06	-	-			X	X
24	PL	2020	Control	GBS	FarmCPU+Kin	S3B_798549778	3B	798549778	1.552	G	2.36318	9.22162e-06	TraesCS3B02G566900	Splicing factor 3A subunit 1			X	X
25	PL	2020	Control	GBS	FarmCPU+Kin	S1B_453188672	1B	453188672	10.38	C	1.96084	1.05917e-05	TraesCS1B02G257400	Protein PALE CRESS, chloroplastic			X	X
26	PL	2020	Control	GBS	FarmCPU+Kin	S2B_69048035	2B	69048035	5.863	A	2.11728	2.7804e-05	TraesCS2B02G108300	DUF1618 domain-containing protein			X	X
27	PL	2020	Control	GBS	FarmCPU+Kin	S7D_5101668	7D	5101668	0.962	A	1.79446	0.000130266	-	-			X
28	PL	2020	Control	GBS	FarmCPU+Kin	S6A_520848808	6A	520848808	2.847	T	1.65084	0.000136947	-	-			X
29	PL	2020	Control	GBS	FarmCPU+Kin	S7B_517633974	7B	517633974	7.776	C	2.12222	0.000185725	-	-			X
30	PL	2020	Control	GBS	FarmCPU+Kin	S3A_210155782	3A	210155782	1.528	C	1.43901	0.000216538	-	-			X
31	PL	2020	Control	GBS	FarmCPU+Kin	S2D_642055117	2D	642055117	8.829	A	1.45193	0.000314172	-	-			X
32	PL	2020	Control	GBS	FarmCPU+Kin	S5B_476791517	5B	476791517	0.716	G	1.68199	0.000320352	TraesCS5B02G290800	Mitochondrial import inner membrane translocase subunit			X
33	PL	2020	Control	GBS	FarmCPU+Kin	S2B_689777458	2B	689777458	0.513	C	1.44412	0.000460166	TraesCS2B02G491500	F-box domain-containing protein			X
34	PL	2020	Control	GBS	FarmCPU+Kin	S2A_13438566	2A	13438566	0.0016624	G	1.46877	0.000462468	TraesCS2A02G029900	Hypothetical protein			X
35	PL	2020	Control	GBS	FarmCPU+Kin	S7D_552156927	7D	552156927	2.445	G	2.03451	0.00056871	-	-			X
36	PL	2020	Control	GBS	FarmCPU+Kin	S6B_157860090	6B	157860090	1.462	A	1.76483	0.000599193	-	-			X
37	PL	2020	Control	GBS	FarmCPU+Kin	S6B_157860091	6B	157860091	1.462	A	1.76483	0.000599193	-	-			X
38	PL	2020	Control	GBS	FarmCPU+Kin	S3B_822833431	3B	822833431	7.62	G	2.59177	0.000721899	-	-			X
39	PL	2020	Control	GBS	FarmCPU+Kin	SUN_23501623	UN	23501623	7.759	A	1.98726	0.00082926	-	-			X
40	PL	2020	Control	GBS	FarmCPU+Kin	S6D_226020956	6D	226020956	21.031	T	2.40512	0.000937636	TraesCS6D02G183900	Alkaline/neutral invertase			X
41	PL	2020	Control	GBS	FarmCPU+Kin	S3B_125880000	3B	125880000	10.003	A	2.22085	0.000956898	-	-			X
1	PL	2021	Control	25K	FarmCPU+PCA+Kin	AX-94459904	7A	721416390	8.199	C	2.40493	4.24549e-08	TraesCS7A02G545300	Hypothetical protein			X	X
2	PL	2021	Control	25K	FarmCPU+PCA+Kin	Kukri_c99107_143	7B	566476788	8.7	T	2.14516	9.95769e-07	TraesCS7B02G316700	NB-ARC domain-containing protein			X	X
3	PL	2021	Control	25K	FarmCPU+PCA+Kin	AX-111006713	3A	511677109	8.324	A	2.26517	1.13874e-06	-	-			X	X
4	PL	2021	Control	25K	FarmCPU+PCA+Kin	AX-94702181	UN	22579341	1.026	G	2.10823	2.51218e-06	-	-			X	X
5	PL	2021	Control	25K	FarmCPU+PCA+Kin	RAC875_c87890_234	1B	487406443	4.146	C	1.77223	3.34031e-06	TraesCS1B02G279000	F-box domain-containing protein			X	X
6	PL	2021	Control	25K	FarmCPU+PCA+Kin	BS00047083_51	7B	680161767	9.086	G	1.67707	5.34334e-06	TraesCS7B02G412100	Hypothetical protein			X	X
7	PL	2021	Control	25K	FarmCPU+PCA+Kin	AX-94685096	4B	31875304	9.519	C	1.38388	3.86922e-05	TraesCS4B02G043900	DEAD-box ATP-dependent R- helicase 21			X	X
8	PL	2021	Control	25K	FarmCPU+PCA+Kin	RAC875_c8459_1291	3D	5659397	9.283	G	2.01003	5.33624e-05	TraesCS3D02G016000	Shugoshin C-termi-l domain-containing protein			X
9	PL	2021	Control	25K	FarmCPU+PCA+Kin	wsnp_Ex_rep_c66389_64589189	1B	561703680	3.079	A	1.76411	6.92743e-05	TraesCS1B02G334600	acylaminoacyl-peptidase			X
10	PL	2021	Control	25K	FarmCPU+PCA+Kin	Tdurum_contig60330_126	3B	765394314	0.63	A	2.32662	0.000102701	-	-			X
11	PL	2021	Control	25K	FarmCPU+PCA+Kin	AX-158577646	3A	35088885	5.054	G	1.81154	0.00011327	-	-			X
12	PL	2021	Control	25K	FarmCPU+PCA+Kin	AX-158578409	3B	17354259	2.503	A	2.68989	0.000241156	-	-			X
13	PL	2021	Control	25K	FarmCPU+PCA+Kin	Kukri_c45713_151	5B	479716533	5.181	A	1.85489	0.000268584	TraesCS5B02G296500	Hypothetical protein			X
14	PL	2021	Control	25K	FarmCPU+PCA+Kin	BS00082055_51	7A	4014523	0.256	T	1.75471	0.000295534	TraesCS7A02G009200	Fructan:fructan 1-fructosyltransferase			X
15	PL	2021	Control	25K	FarmCPU+PCA+Kin	AX-158612995	3A	41111371	2.014	T	1.89887	0.000311346	-	-			X
16	PL	2021	Control	25K	FarmCPU+PCA+Kin	wsnp_Ex_c15674_24004513	3A	34522042	5.409	C	1.69115	0.000324398	-	-			X
17	PL	2021	Control	25K	FarmCPU+PCA+Kin	wsnp_Ku_c4568_8243775	3A	34524386	5.333	C	1.69115	0.000324398	-	-			X
18	PL	2021	Control	25K	FarmCPU+PCA+Kin	wsnp_Ra_c18164_27178535	3B	726484249	1.928	G	1.99814	0.000343324	-	-			X
19	PL	2021	Control	25K	FarmCPU+PCA+Kin	AX-94907881	2A	779216373	1.614	A	1.43397	0.000368563	TraesCS2A02G591600	-			X
20	PL	2021	Control	25K	FarmCPU+PCA+Kin	Kukri_c40046_237	5B	461289360	4.219	T	1.47701	0.0003706	-	-			X
21	PL	2021	Control	25K	FarmCPU+PCA+Kin	wsnp_Ex_c13564_21327699	1A	350753804	4.577	A	1.34858	0.000567353	TraesCS1A02G193600	Hypothetical protein			X
22	PL	2021	Control	25K	FarmCPU+PCA+Kin	Ex_c47157_508	UN	137830806	2.388	T	1.93015	0.000630553	-	-			X
23	PL	2021	Control	25K	FarmCPU+PCA+Kin	AX-158535187	6B	667897759	2.068	C	1.76676	0.000646348	TraesCS6B02G392900	AB hydrolase-1 domain-containing protein			X
24	PL	2021	Control	25K	FarmCPU+PCA+Kin	AX-94583235	4A	597024950	4.43	A	1.56387	0.000679742	TraesCS4A02G298300	Hypothetical protein			X
25	PL	2021	Control	25K	FarmCPU+PCA+Kin	AX-94769899	7B	721219787	0.3	C	1.51544	0.000837558	TraesCS7B02G465200	RRM domain-containing protein			X
26	PL	2021	Control	25K	FarmCPU+PCA+Kin	wsnp_Ex_rep_c68193_66971396	3B	730286151	2.744	G	1.67639	0.000859955	-	-			X
27	PL	2021	Control	25K	FarmCPU+PCA+Kin	GENE-0966_173	2B	686836512	2.519	C	1.34173	0.000879074	-	-			X
28	PL	2021	Control	25K	FarmCPU+PCA+Kin	AX-158531918	1B	566765866	2.119	G	1.34663	0.000899549	-	-			X
29	PL	2021	Control	25K	FarmCPU+PCA+Kin	AX-89328011	5B	594746395	3.06	G	1.31315	0.000931315	-	-			X
30	PL	2021	Control	25K	FarmCPU+PCA+Kin	IACX5390	5B	594746728	3.142	A	1.31315	0.000931315	-	-			X
31	PL	2021	Control	25K	FarmCPU+PCA+Kin	AX-108749699	7A	689947917	3.078	T	1.25827	0.000949439	-	-			X
32	PL	2021	Control	GBS	FarmCPU+Kin	S4A_673038692	4A	673038692	7.894	T	1.90803	3.36466e-06	-	-			X	X
33	PL	2021	Control	GBS	FarmCPU+Kin	S2B_31544860	2B	31544860	7.537	G	2.76672	5.26498e-06	-	-			X	X
34	PL	2021	Control	GBS	FarmCPU+Kin	S4A_670943070	4A	670943070	0.867	C	4.66196	8.42878e-05	TraesCS4A02G395800	PGG domain-containing protein			X	X
35	PL	2021	Control	GBS	FarmCPU+Kin	SUN_284721108	UN	284721108	0.577	G	4.96878	0.000118258	-	-			X
36	PL	2021	Control	GBS	FarmCPU+Kin	SUN_284721120	UN	284721120	0.577	T	4.96878	0.000118258	-	-			X
37	PL	2021	Control	GBS	FarmCPU+Kin	S1B_420864237	1B	420864237	8.911	T	1.99636	0.000138865	-	-			X
38	PL	2021	Control	GBS	FarmCPU+Kin	S1A_320519577	1A	320519577	6.099	T	2.37524	0.000146452	-	-			X
39	PL	2021	Control	GBS	FarmCPU+Kin	S2A_769631212	2A	769631212	3.526	C	1.83399	0.000164418	-	-			X
40	PL	2021	Control	GBS	FarmCPU+Kin	S3B_823908253	3B	823908253	3.802	C	2.46016	0.000346582	-	-			X
41	PL	2021	Control	GBS	FarmCPU+Kin	S3D_610696940	3D	610696940	2.473	C	2.93108	0.000381168	-	-			X
42	PL	2021	Control	GBS	FarmCPU+Kin	SUN_403595517	UN	403595517	2.268	T	2.30437	0.000520149	-	-			X
43	PL	2021	Control	GBS	FarmCPU+Kin	SUN_403595563	UN	403595563	2.268	A	2.30437	0.000520149	-	-			X
44	PL	2021	Control	GBS	FarmCPU+Kin	S7B_59821499	7B	59821499	6.352	T	2.67628	0.000558164	TraesCS7B02G057400	Ionotropic glutamate receptor C-termi-l domain-containing protein			X
45	PL	2021	Control	GBS	FarmCPU+Kin	S7A_646930731	7A	646930731	8.333	A	2.27597	0.0007448	-	-			X
46	PL	2021	Control	GBS	FarmCPU+Kin	S1B_558668983	1B	558668983	2.238	T	2.67131	0.00076282	-	-			X
47	PL	2021	Control	GBS	FarmCPU+Kin	S4A_673038630	4A	673038630	1.595	T	5.73424	0.000921829	-	-			X
48	PL	2021	Control	GBS	FarmCPU+Kin	S4A_726214036	4A	726214036	4.096	G	2.24895	0.000995399	-	-			X
1	PW	2020	Control	25K	FarmCPU+PCA+Kin	TA006001-0725	5A	86167043	4.504	A	0.0743461	4.71348e-08	TraesCS5A02G073700	Dirigent protein			X	X
2	PW	2020	Control	25K	FarmCPU+PCA+Kin	BS00110411_51	UN	118658751	1.846	C	0.0834262	9.44993e-08	-	-			X	X
3	PW	2020	Control	25K	FarmCPU+PCA+Kin	AX-158534278	5B	37891470	4.432	C	0.062649	2.74252e-07	-	-			X	X
4	PW	2020	Control	25K	FarmCPU+PCA+Kin	BobWhite_rep_c53007_100	3B	720217996	7.77	G	0.0628554	4.05108e-07	-	-			X	X
5	PW	2020	Control	25K	FarmCPU+PCA+Kin	AX-158588692	6B	678344340	3.818	T	0.0595381	7.19417e-07	-	-			X	X
6	PW	2020	Control	25K	FarmCPU+PCA+Kin	AX-158521219	1B	539657264	5.667	C	0.0407913	6.65583e-05	TraesCS1B02G315300	PHD-type domain-containing protein			X
7	PW	2020	Control	25K	FarmCPU+PCA+Kin	Ku_c8631_308	3B	467046919	10.754	T	0.0518428	0.000150224	TraesCS3B02G291400	Coatomer subunit beta			X
8	PW	2020	Control	25K	FarmCPU+PCA+Kin	AX-94707625	3D	359676104	12.848	C	0.0473028	0.000209512	TraesCS3D02G257500	Hypothetical protein			X
9	PW	2020	Control	25K	FarmCPU+PCA+Kin	AX-158521378	1B	629484264	13.549	G	0.0381308	0.000437791	-	-			X
10	PW	2020	Control	25K	FarmCPU+PCA+Kin	AX-94748974	7B	741244695	3.85	T	0.0722792	0.000535799	TraesCS7B02G483000	Hypothetical protein			X
11	PW	2020	Control	25K	FarmCPU+PCA+Kin	TG0010a	4B	30861559	6.362	C	0.0662911	0.000640487	TraesCS4B02G043100	DELLA protein			X
12	PW	2020	Control	25K	FarmCPU+PCA+Kin	TG0010b	4B	30861559	6.362	C	0.0662911	0.000640487	-	-			X
13	PW	2020	Control	25K	FarmCPU+PCA+Kin	TGWA25K-TG0010	UN	480319320	6.362	C	0.0662911	0.000640487	-	-			X
14	PW	2020	Control	25K	FarmCPU+PCA+Kin	AX-158577155	3A	628712643	1.423	T	0.0499788	0.00074365	-	-			X
15	PW	2020	Control	25K	FarmCPU+PCA+Kin	AX-158560632	1A	34396573	5.247	A	0.0414146	0.00074796	-	-			X
16	PW	2020	Control	25K	FarmCPU+PCA+Kin	AX-158539970	1D	36314121	4.976	C	0.0405872	0.000810287	-	-			X
17	PW	2020	Control	GBS	FarmCPU+PCA+Kin	S1A_61088948	1A	61088948	12.628	C	0.122639	9.29501e-05	-	-			X	X
18	PW	2020	Control	GBS	FarmCPU+PCA+Kin	S6D_452082770	6D	452082770	0.238	T	0.218553	0.000203716	TraesCS6D02G360300	F-box domain-containing protein			X
19	PW	2020	Control	GBS	FarmCPU+PCA+Kin	S6D_452082775	6D	452082775	0.238	A	0.218553	0.000203716	-	-			X
20	PW	2020	Control	GBS	FarmCPU+PCA+Kin	S6D_452082793	6D	452082793	0.238	G	0.218553	0.000203716	-	-			X
21	PW	2020	Control	GBS	FarmCPU+PCA+Kin	S6A_595056583	6A	595056583	19.028	A	0.0852722	0.000454864	-	-			X
22	PW	2020	Control	GBS	FarmCPU+PCA+Kin	S7A_646930731	7A	646930731	17.808	A	0.101077	0.000550566	-	-			X
23	PW	2020	Control	GBS	FarmCPU+PCA+Kin	S2A_62371642	2A	62371642	30.441	C	0.104506	0.000738855	TraesCS2A02G111000	HIG1 domain-containing protein			X
24	PW	2020	Control	GBS	FarmCPU+PCA+Kin	S5B_707213397	5B	707213397	34.004	G	0.0917626	0.000759015	-	-			X
25	PW	2020	Control	GBS	FarmCPU+PCA+Kin	S5B_454477147	5B	454477147	12.331	G	0.102523	0.000831672	TraesCS5B02G268100	-D-dependent epimerase/dehydratase domain-containing protein			X
26	PW	2020	Control	GBS	FarmCPU+PCA+Kin	S1A_565294670	1A	565294670	16.174	A	0.069038	0.00097032	TraesCS1A02G401800	WRKY domain-containing protein			X
1	PW	2021	Control	25K	FarmCPU+Kin	JG_c2092_196	2B	620594804	5.959	C	0.0673725	3.00327e-08	TraesCS2B02G431200; TraesCS2B02G431300	Hypothetical protein			X	X
2	PW	2021	Control	25K	FarmCPU+Kin	RAC875_c87890_234	1B	487406443	10.721	C	0.0385679	9.13537e-07	TraesCS1B02G279000	F-box domain-containing protein			X	X
3	PW	2021	Control	25K	FarmCPU+Kin	AX-94388520	4B	115390371	0.787	G	0.0591941	2.41967e-06	-	-			X	X
4	PW	2021	Control	25K	FarmCPU+Kin	wsnp_CAP8_c6939_3242530	3A	714155895	3.554	G	0.0404167	3.87623e-06	TraesCS3A02G484400; TraesCS3A02G484300	Hypothetical protein			X	X
5	PW	2021	Control	25K	FarmCPU+Kin	AX-158556474	1A	479673124	4.504	C	0.0366043	1.07983e-05	-	-			X	X
6	PW	2021	Control	25K	FarmCPU+Kin	RAC875_c15204_992	5A	83278958	3.87	T	0.0804455	1.59468e-05	-	-			X	X
7	PW	2021	Control	25K	FarmCPU+Kin	wsnp_Ex_c10751_17505459	2A	716903486	10.022	T	0.0402799	1.60669e-05	TraesCS2A02G477900	methylmalo-te-semialdehyde dehydroge-se (CoA acylating)			X	X
8	PW	2021	Control	25K	FarmCPU+Kin	AX-158624672	6B	92433077	1.117	T	0.0363054	2.33457e-05	-	-			X	X
9	PW	2021	Control	25K	FarmCPU+Kin	AX-158530747	6D	403320152	5.082	T	0.057283	3.03948e-05	-	-			X	X
10	PW	2021	Control	25K	FarmCPU+Kin	RAC875_c35819_165	4A	649809049	2.994	G	0.0476664	8.51245e-05	TraesCS4A02G375000	Kinesin-like protein			X
11	PW	2021	Control	25K	FarmCPU+Kin	AX-94669768	5A	377337853	1.25	T	0.0447351	0.000139882	-	-			X
12	PW	2021	Control	25K	FarmCPU+Kin	Ku_c1005_1173	3B	464093875	1.888	T	0.044896	0.000238579	TraesCS3B02G289200	Proliferating cell nuclear antigen			X
13	PW	2021	Control	25K	FarmCPU+Kin	AX-158541114	2B	30311945	0.947	C	0.0357583	0.000385927	-	-			X
14	PW	2021	Control	25K	FarmCPU+Kin	AX-94707625	3D	359676104	6.646	C	0.0346477	0.000453634	TraesCS3D02G257500	-			X
15	PW	2021	Control	25K	FarmCPU+Kin	BobWhite_c46501_92	1A	20094339	1.567	C	0.0362925	0.000606295	-	-			X
16	PW	2021	Control	25K	FarmCPU+Kin	AX-94581572	2B	754863829	3.18	G	0.045682	0.000608281	TraesCS2B02G562500	non-specific serine/threonine protein ki-se			X
17	PW	2021	Control	25K	FarmCPU+Kin	RAC875_c101793_136	3D	547625560	6.979	G	0.0382001	0.000631058	TraesCS3D02G435400	Glutamine cyclotransferase			X
18	PW	2021	Control	25K	FarmCPU+Kin	Kukri_c836_513	5B	615704083	0.164	G	0.0524955	0.000641235	TraesCS5B02G442400	Zinc finger PHD-type domain-containing protein			X
19	PW	2021	Control	25K	FarmCPU+Kin	AX-110459339	1B	470581540	1.184	T	0.0460721	0.000883983	-	-			X
20	PW	2021	Control	25K	FarmCPU+Kin	AX-95080900	4B	57445389	1.9	G	0.037985	0.000941538	-	-			X
21	PW	2021	Control	25K	FarmCPU+Kin	AX-158555844	3B	820494232	2.7	G	0.0327421	0.000952438	-	-			X
22	PW	2021	Control	25K	FarmCPU+Kin	GENE-1252_145	UN	310494804	2.01	C	0.0381954	0.000975341	-	-			X
23	PW	2021	Control	25K	FarmCPU+Kin	BS00065419_51	5A	377336413	0.503	T	0.0426353	0.000987711	-	-			X
24	PW	2021	Control	GBS	FarmCPU+Kin	S1A_555948141	1A	555948141	2.188	A	0.0997665	1.014e-09	-	-			X	X
25	PW	2021	Control	GBS	FarmCPU+Kin	S2B_540438815	2B	540438815	7.22	C	0.0620263	1.30543e-06	-	-			X	X
26	PW	2021	Control	GBS	FarmCPU+Kin	S2A_129099463	2A	129099463	7.994	A	0.067798	4.93631e-06	TraesCS2A02G172500	Nuclear transcription factor Y subunit			X	X
27	PW	2021	Control	GBS	FarmCPU+Kin	S5B_686537936	5B	686537936	5.262	T	0.0451887	3.99367e-05	-	-			X	X
28	PW	2021	Control	GBS	FarmCPU+Kin	S3B_822180082	3B	822180082	4.377	A	0.042106	6.99752e-05	-	-			X	X
29	PW	2021	Control	GBS	FarmCPU+Kin	S6B_13945827	6B	13945827	9.498	G	0.0463062	0.000134607	-	-			X
30	PW	2021	Control	GBS	FarmCPU+Kin	S7B_740013050	7B	740013050	5.608	A	0.0451299	0.000142077	-	-			X
31	PW	2021	Control	GBS	FarmCPU+Kin	S2B_734672815	2B	734672815	1.17	C	0.0409675	0.000241778	-	-			X
32	PW	2021	Control	GBS	FarmCPU+Kin	S1A_570615890	1A	570615890	5.765	T	0.0393873	0.000772191	-	-			X
33	PW	2021	Control	GBS	FarmCPU+Kin	S1A_61088948	1A	61088948	21.762	C	0.0473557	0.000802627	-	-			X
34	PW	2021	Control	GBS	FarmCPU+Kin	S7B_750105680	7B	750105680	2.22	C	0.045565	0.000853857	-	-			X
35	PW	2021	Control	GBS	FarmCPU+Kin	S1A_27133038	1A	27133038	15.24	T	0.0468715	0.000915321	-	-			X
1	SPL	2020	Control	25K	FarmCPU+PCA+Kin	RAC875_c52560_438	7A	47515728	7.062	A	1.14186	0.000138023	-	-			X
2	SPL	2020	Control	25K	FarmCPU+PCA+Kin	AX-158521190	1B	676776178	4.395	C	1.88559	0.000173577	TraesCS1B02G466300	Tyrosine-protein phosphatase domain-containing protein			X
3	SPL	2020	Control	25K	FarmCPU+PCA+Kin	Kukri_c11890_709	UN	412950700	6.122	G	0.954781	0.000214983	-	-			X
4	SPL	2020	Control	25K	FarmCPU+PCA+Kin	Kukri_c52429_81	7A	482485804	5.614	T	1.77334	0.000243618	TraesCS7A02G330200	K Homology domain-containing protein			X
5	SPL	2020	Control	25K	FarmCPU+PCA+Kin	RFL_Contig4849_702	2B	464290381	5.744	T	1.18636	0.000292569	TraesCS2B02G324700	DDT domain-containing protein			X
6	SPL	2020	Control	25K	FarmCPU+PCA+Kin	Kukri_rep_c101472_574	7B	41103201	5.854	C	0.921839	0.000320729	-	-			X
7	SPL	2020	Control	25K	FarmCPU+PCA+Kin	wsnp_Ex_c17176_25816766	7B	700393252	5.489	C	0.93328	0.000486466	TraesCS7B02G432300	NF-X1-type domain-containing protein			X
8	SPL	2020	Control	25K	FarmCPU+PCA+Kin	BS00064142_51	4B	413192407	4.969	T	1.86179	0.000557095	TraesCS4B02G190600	glucan endo-1,3-beta-D-glucosidase			X
9	SPL	2020	Control	25K	FarmCPU+PCA+Kin	AX-158524197	4A	611197828	5.469	C	1.02193	0.000619931	-	-			X
10	SPL	2020	Control	25K	FarmCPU+PCA+Kin	Kukri_c8405_1394	UN	480318744	5.132	C	0.925154	0.00062343	-	-			X
11	SPL	2020	Control	25K	FarmCPU+PCA+Kin	AX-95684067	5A	596463420	4.574	T	1.12767	0.000635371	TraesCS5A02G404600	BTB domain-containing protein			X
12	SPL	2020	Control	25K	FarmCPU+PCA+Kin	AX-95003520	6D	466953260	5.989	G	1.40334	0.000788652	-	-			X
13	SPL	2020	Control	25K	FarmCPU+PCA+Kin	wsnp_Ex_c61603_61581245	7A	700697371	5.074	G	1.10415	0.000788859	TraesCS7A02G514800	Transcription initiation factor TFIID subunit 1			X
14	SPL	2020	Control	25K	FarmCPU+PCA+Kin	RAC875_c17918_321	4A	610640833	5.375	A	0.98535	0.000797012	TraesCS4A02G322700	F-box domain-containing protein			X
15	SPL	2020	Control	25K	FarmCPU+PCA+Kin	Kukri_c96249_58	5A	569285752	4.667	C	1.19555	0.0008093	TraesCS5A02G369000	Hypothetical protein			X
16	SPL	2020	Control	25K	FarmCPU+PCA+Kin	AX-158550803	5A	569550041	4.594	T	1.19555	0.0008093	TraesCS5A02G369500	dual-specificity ki-se			X
17	SPL	2020	Control	25K	FarmCPU+PCA+Kin	BS00099700_51	5A	20993303	5.161	C	1.13206	0.000825147	TraesCS5A02G025900	Hypothetical protein			X
18	SPL	2020	Control	25K	FarmCPU+PCA+Kin	wsnp_BE442869B_Ta_1_1	4B	411629310	4.7	A	1.72733	0.000859443	TraesCS4B02G189100	Hypothetical protein			X
19	SPL	2020	Control	25K	FarmCPU+PCA+Kin	Tdurum_contig61864_1352	7A	700707014	4.656	A	1.10973	0.000871513	-	-			X
20	SPL	2020	Control	GBS	FarmCPU+PCA+Kin	S2D_32054801	2D	32054801	12.734	G	2.36052	4.66693e-05	-	-			X	X
21	SPL	2020	Control	GBS	FarmCPU+PCA+Kin	S7A_495539751	7A	495539751	9.399	G	1.87642	0.000408768	-	-			X
22	SPL	2020	Control	GBS	FarmCPU+PCA+Kin	S3B_851809	3B	851809	7.17	G	1.88582	0.000562394	-	-			X
23	SPL	2020	Control	GBS	FarmCPU+PCA+Kin	S7A_518754290	7A	518754290	6.324	G	1.95362	0.000571659	-	-			X
24	SPL	2020	Control	GBS	FarmCPU+PCA+Kin	S1B_683265496	1B	683265496	20.737	A	3.09733	0.000891751	TraesCS1B02G474400	F-box domain-containing protein			X
25	SPL	2020	Control	GBS	FarmCPU+PCA+Kin	S7A_564253761	7A	564253761	6.699	C	1.91697	0.000905035	-	-			X
26	SPL	2020	Control	GBS	FarmCPU+PCA+Kin	S7A_564253764	7A	564253764	6.699	T	1.91697	0.000905035	-	-			X
27	SPL	2020	Control	GBS	FarmCPU+PCA+Kin	S7A_564253765	7A	564253765	6.699	A	1.91697	0.000905035	-	-			X
1	SPL	2021	Control	25K	FarmCPU+PCA+Kin	Kukri_c29358_277	2A	18636788	10.71	C	0.924138	2.48687e-09	TraesCS2A02G048300	Hypothetical protein			X	X
2	SPL	2021	Control	25K	FarmCPU+PCA+Kin	BS00039378_51	1A	522500969	2.881	T	0.641795	2.11667e-07	TraesCS1A02G335300	O-methyltransferase domain-containing protein			X	X
3	SPL	2021	Control	25K	FarmCPU+PCA+Kin	AX-158533564	4A	721413221	0.4	A	0.612302	6.49575e-07	TraesCS4A02G456400	Acyltransferase			X	X
4	SPL	2021	Control	25K	FarmCPU+PCA+Kin	RFL_Contig4849_702	2B	464290381	10.019	T	0.715839	3.59648e-06	TraesCS2B02G324700	DDT domain-containing protein			X	X
5	SPL	2021	Control	25K	FarmCPU+PCA+Kin	wsnp_Ex_c5690_9994334	4A	38731085	9.394	C	0.575618	3.99451e-06	-	-			X	X
6	SPL	2021	Control	25K	FarmCPU+PCA+Kin	AX-94466287	7B	21186165	3.66	A	0.60242	5.61399e-06	TraesCS7B02G022100	PDZ domain-containing protein			X	X
7	SPL	2021	Control	25K	FarmCPU+PCA+Kin	BobWhite_c20266_115	7A	109842149	3.39	C	0.479885	2.66409e-05	TraesCS7A02G157000	Tac7077			X	X
8	SPL	2021	Control	25K	FarmCPU+PCA+Kin	AX-158555071	7D	205942142	10.255	T	1.00629	0.00021174	-	-			X
9	SPL	2021	Control	25K	FarmCPU+PCA+Kin	BobWhite_c34996_280	6D	460698930	8.091	T	0.449537	0.000222947	-	-			X
10	SPL	2021	Control	25K	FarmCPU+PCA+Kin	GENE-0069_468	1A	537974238	2.61	A	0.532092	0.000383991	TraesCS1A02G355500	TOD1/MUCI70 glycosyltransferase-like domain-containing protein			X
11	SPL	2021	Control	25K	FarmCPU+PCA+Kin	AX-158526927	6A	591220306	0.0024596	G	0.5419	0.0005534	TraesCS6A02G359900	Protein LAZ1 homolog 2			X
12	SPL	2021	Control	25K	FarmCPU+PCA+Kin	Tdurum_contig61856_900	7B	706817519	10.497	G	0.6099	0.000594168	-	-			X
13	SPL	2021	Control	GBS	FarmCPU+PCA+Kin	S5B_46147123	5B	46147123	8.486	C	1.19996	0.000182061	-	-			X
14	SPL	2021	Control	GBS	FarmCPU+PCA+Kin	S5B_46147142	5B	46147142	8.486	G	1.19996	0.000182061	-	-			X
15	SPL	2021	Control	GBS	FarmCPU+PCA+Kin	S7A_495539751	7A	495539751	11.701	G	1.28492	0.000314677	-	-			X
16	SPL	2021	Control	GBS	FarmCPU+PCA+Kin	S4A_719104534	4A	719104534	12.43	G	1.10739	0.000320635	-	-			X
17	SPL	2021	Control	GBS	FarmCPU+PCA+Kin	S3B_30092319	3B	30092319	12.675	G	1.21636	0.000494943	TraesCS3B02G057700	Protein ki-se domain-containing protein			X
18	SPL	2021	Control	GBS	FarmCPU+PCA+Kin	S3B_30092357	3B	30092357	12.675	G	1.21636	0.000494943	-	-			X
19	SPL	2021	Control	GBS	FarmCPU+PCA+Kin	S3B_30092366	3B	30092366	12.675	C	1.21636	0.000494943	-	-			X
20	SPL	2021	Control	GBS	FarmCPU+PCA+Kin	S2B_780664325	2B	780664325	9.069	G	1.29783	0.000669552	-	-			X
21	SPL	2021	Control	GBS	FarmCPU+PCA+Kin	S1B_10086248	1B	10086248	10.682	T	1.07741	0.000907138	-	-			X
1	TKW	2020	Control	25K	FarmCPU+Kin	AX-109305182	5A	109943527	3.464	A	2.61387	5.60073e-08	-	-			X	X
2	TKW	2020	Control	25K	FarmCPU+Kin	AX-95084918	6D	426118480	7.956	G	3.68099	3.24417e-07	TraesCS6D02G317700	Heat shock cog-te 70 kDa protein			X	X
3	TKW	2020	Control	25K	FarmCPU+Kin	IAAV2018	2B	168622486	2.3	G	2.17686	4.37217e-07	TraesCS2B02G192900	Pterin-binding domain-containing protein			X	X
4	TKW	2020	Control	25K	FarmCPU+Kin	Tdurum_contig75814_655	6A	571685447	1.257	C	3.82726	7.11511e-07	TraesCS6A02G337700	Hypothetical protein			X	X
5	TKW	2020	Control	25K	FarmCPU+Kin	Kukri_c4412_383	1B	508394110	4.701	G	2.60556	4.35413e-06	TraesCS1B02G290700	PRA1 family protein			X	X
6	TKW	2020	Control	25K	FarmCPU+Kin	IAAV8536	UN	353560758	1.379	A	2.00864	1.24329e-05	-	-			X	X
7	TKW	2020	Control	25K	FarmCPU+Kin	RAC875_c220_1354	7A	51373684	1.425	C	1.44649	2.39464e-05	TraesCS7A02G087200	Translation factor GUF1 homolog, mitochondrial			X	X
8	TKW	2020	Control	25K	FarmCPU+Kin	BS00104270_51	1B	688232291	1.785	G	1.70137	2.76048e-05	-	-			X	X
9	TKW	2020	Control	25K	FarmCPU+Kin	Tdurum_contig42495_389	3A	714298971	3.739	A	1.57245	3.95475e-05	TraesCS3A02G484800	Hypothetical protein			X	X
10	TKW	2020	Control	25K	FarmCPU+Kin	AX-111539316	5B	521278774	6.234	G	1.5877	6.31291e-05	-	-			X
11	TKW	2020	Control	25K	FarmCPU+Kin	AX-110558946	6A	446787093	0.506	T	2.11678	7.30524e-05	TraesCS6A02G237600	MSP domain-containing protein			X
12	TKW	2020	Control	25K	FarmCPU+Kin	Excalibur_c32422_152	5B	44466544	2.795	A	1.53445	0.000142425	TraesCS5B02G039500	Mediator of R- polymerase II transcription subunit 19a			X
13	TKW	2020	Control	25K	FarmCPU+Kin	RAC875_c23140_909	7A	8691377	3.613	C	1.15086	0.000301678	TraesCS7A02G021400	Hypothetical protein			X
14	TKW	2020	Control	25K	FarmCPU+Kin	AX-110528761	6B	521513730	3.012	C	2.58455	0.000364801	-	-			X
15	TKW	2020	Control	25K	FarmCPU+Kin	CAP12_rep_c4520_207	4B	145854845	7.068	A	1.52438	0.000468023	-	-			X
16	TKW	2020	Control	25K	FarmCPU+Kin	BS00064142_51	4B	413192407	2.223	T	3.14167	0.000492887	TraesCS4B02G190600	glucan endo-1,3-beta-D-glucosidase			X
17	TKW	2020	Control	25K	FarmCPU+Kin	BS00042014_51	5B	520552388	3.97	C	1.40697	0.000641753	-	-			X
18	TKW	2020	Control	25K	FarmCPU+Kin	AX-94686448	4A	143702571	1.307	C	3.23003	0.000716102	TraesCS4A02G117700	Kinesin motor domain-containing protein			X
19	TKW	2020	Control	25K	FarmCPU+Kin	CAP7_c1155_57	5B	520875909	5.514	C	1.42126	0.000732922	-	-			X
20	TKW	2020	Control	25K	FarmCPU+Kin	wsnp_Ku_c4299_7814936	7A	9753583	2.629	T	1.54171	0.000782127	-	-			X
21	TKW	2020	Control	GBS	FarmCPU+PCA+Kin	S6A_538493174	6A	538493174	11.76	C	3.00235	9.6685e-05	-	-			X
22	TKW	2020	Control	GBS	FarmCPU+PCA+Kin	SUN_35635181	UN	35635181	15.586	T	3.27983	0.000127191	-	-			X
23	TKW	2020	Control	GBS	FarmCPU+PCA+Kin	S7B_714380330	7B	714380330	2.348	C	3.11796	0.000147159	-	-			X
24	TKW	2020	Control	GBS	FarmCPU+PCA+Kin	S7B_714380339	7B	714380339	2.348	A	3.11796	0.000147159	-	-			X
25	TKW	2020	Control	GBS	FarmCPU+PCA+Kin	S6B_657692131	6B	657692131	14.429	G	3.31679	0.00024979	-	-			X
26	TKW	2020	Control	GBS	FarmCPU+PCA+Kin	S6B_657692133	6B	657692133	14.429	A	3.31679	0.00024979	-	-			X
27	TKW	2020	Control	GBS	FarmCPU+PCA+Kin	S7A_602098505	7A	602098505	12.108	C	3.54804	0.000364668	-	-			X
28	TKW	2020	Control	GBS	FarmCPU+PCA+Kin	S3B_6672951	3B	6672951	12.233	T	3.06655	0.000372627	TraesCS3B02G016400	Hypothetical protein			X
29	TKW	2020	Control	GBS	FarmCPU+PCA+Kin	S6A_16598159	6A	16598159	10.855	T	3.15692	0.00052957	-	-			X
30	TKW	2020	Control	GBS	FarmCPU+PCA+Kin	S6B_697816907	6B	697816907	37.314	A	6.89425	0.000546309	-	-			X
31	TKW	2020	Control	GBS	FarmCPU+PCA+Kin	S5B_508038186	5B	508038186	12.424	T	3.22838	0.000571629	TraesCS5B02G323600	Hypothetical protein			X
32	TKW	2020	Control	GBS	FarmCPU+PCA+Kin	S2B_40530125	2B	40530125	9.119	T	3.25824	0.000657858	-	-			X
33	TKW	2020	Control	GBS	FarmCPU+PCA+Kin	S2B_213710035	2B	213710035	9.336	A	2.85088	0.000752601	-	-			X
34	TKW	2020	Control	GBS	FarmCPU+PCA+Kin	S3A_16484658	3A	16484658	8.684	G	2.83809	0.000763837	-	-			X
35	TKW	2020	Control	GBS	FarmCPU+PCA+Kin	S7A_136465064	7A	136465064	7.593	G	3.6975	0.000838455	-	-			X
36	TKW	2020	Control	GBS	FarmCPU+PCA+Kin	S1B_35359249	1B	35359249	4.13	C	3.14864	0.000848659	-	-			X
37	TKW	2020	Control	GBS	FarmCPU+PCA+Kin	S6A_555860128	6A	555860128	9.022	T	3.15166	0.00087355	-	-			X
38	TKW	2020	Control	GBS	FarmCPU+PCA+Kin	S3D_1755898	3D	1755898	23.058	G	3.84072	0.000888527	-	-			X
1	TKW	2021	Control	25K	FarmCPU+PCA+Kin	Tdurum_contig14130_315	5B	10444699	3.628	G	1.89386	2.94019e-07	TraesCS5B02G010800	CSC1-like protein RXW8			X	X
2	TKW	2021	Control	25K	FarmCPU+PCA+Kin	BobWhite_c14689_172	5A	616879530	6.007	T	1.80012	3.04266e-07	TraesCS5A02G432600	glutathione transferase			X	X
3	TKW	2021	Control	25K	FarmCPU+PCA+Kin	AX-94693471	2D	50121152	6.729	G	2.0382	3.95814e-06	TraesCS2D02G098000	3-deoxy-8-phosphooctulo-te synthase			X	X
4	TKW	2021	Control	25K	FarmCPU+PCA+Kin	AX-86179442	1B	553142830	3.37	G	1.5164	2.80633e-05	-	-			X	X
5	TKW	2021	Control	25K	FarmCPU+PCA+Kin	wsnp_Ra_c407_862316	2B	53465012	1.752	C	1.406	6.45452e-05	TraesCS2B02G092700	-D-dependent protein deacetylase SRT1			X
6	TKW	2021	Control	25K	FarmCPU+PCA+Kin	AX-94419416	7B	438015925	0.282	A	2.06302	7.28277e-05	TraesCS7B02G234100	Cytosolic Fe-S cluster assembly factor NBP35			X
7	TKW	2021	Control	25K	FarmCPU+PCA+Kin	BS00078228_51	1B	430168591	2.423	C	1.59682	9.53532e-05	TraesCS1B02G242500	Phospholipase			X
8	TKW	2021	Control	25K	FarmCPU+PCA+Kin	AX-94535286	7A	83793011	4.516	C	1.24912	0.00025965	TraesCS7A02G130500	Proteasome subunit alpha type			X
9	TKW	2021	Control	25K	FarmCPU+PCA+Kin	AX-94475556	6A	586102229	5.062	T	2.09144	0.000421609	TraesCS6A02G355000	Protein HEADING DATE REPRESSOR 1			X
10	TKW	2021	Control	25K	FarmCPU+PCA+Kin	AX-94701908	7A	216826794	2.149	T	1.61763	0.000852552	TraesCS7A02G241500	Hypothetical protein			X
11	TKW	2021	Control	GBS	FarmCPU+PCA+Kin	S5A_542955754	5A	542955754	15.435	T	4.05745	3.12384e-05	-	-			X	X
12	TKW	2021	Control	GBS	FarmCPU+PCA+Kin	S5A_542955805	5A	542955805	15.435	T	4.05745	3.12384e-05	-	-			X	X
13	TKW	2021	Control	GBS	FarmCPU+PCA+Kin	S5A_542956696	5A	542956696	17.059	G	4.03978	3.31818e-05	-	-			X	X
14	TKW	2021	Control	GBS	FarmCPU+PCA+Kin	S5A_542956704	5A	542956704	17.059	T	4.03978	3.31818e-05	-	-			X	X
15	TKW	2021	Control	GBS	FarmCPU+PCA+Kin	S4A_24767438	4A	24767438	11.793	G	4.15541	6.17751e-05	TraesCS4A02G031800	R- helicase			X	X
16	TKW	2021	Control	GBS	FarmCPU+PCA+Kin	S4A_24767451	4A	24767451	11.793	A	4.15541	6.17751e-05	-	-			X	X
17	TKW	2021	Control	GBS	FarmCPU+PCA+Kin	S6A_538493174	6A	538493174	9.364	C	3.10583	0.000110275	-	-			X
18	TKW	2021	Control	GBS	FarmCPU+PCA+Kin	S7A_706026178	7A	706026178	13.493	T	3.54061	0.000218301	-	-			X
19	TKW	2021	Control	GBS	FarmCPU+PCA+Kin	S2A_694839899	2A	694839899	11.611	A	3.50008	0.00027229	-	-			X
20	TKW	2021	Control	GBS	FarmCPU+PCA+Kin	S2A_694839904	2A	694839904	11.611	T	3.50008	0.00027229	-	-			X
21	TKW	2021	Control	GBS	FarmCPU+PCA+Kin	S6A_16598161	6A	16598161	8.645	A	3.19773	0.000287992	-	-			X
22	TKW	2021	Control	GBS	FarmCPU+PCA+Kin	S6A_555860128	6A	555860128	10.31	T	3.54896	0.000301535	-	-			X
23	TKW	2021	Control	GBS	FarmCPU+PCA+Kin	S6A_16598159	6A	16598159	11.198	T	3.4044	0.00032632	-	-			X
24	TKW	2021	Control	GBS	FarmCPU+PCA+Kin	S7B_742700963	7B	742700963	11.076	A	3.39104	0.000393184	-	-			X
25	TKW	2021	Control	GBS	FarmCPU+PCA+Kin	S7A_29491762	7A	29491762	10.137	C	2.92951	0.000439914	-	-			X
26	TKW	2021	Control	GBS	FarmCPU+PCA+Kin	S6B_657692131	6B	657692131	16.312	G	3.312	0.000468755	-	-			X
27	TKW	2021	Control	GBS	FarmCPU+PCA+Kin	S6B_657692133	6B	657692133	16.312	A	3.312	0.000468755	-	-			X
28	TKW	2021	Control	GBS	FarmCPU+PCA+Kin	S1A_551897818	1A	551897818	9.949	T	3.48746	0.000604667	-	-			X
29	TKW	2021	Control	GBS	FarmCPU+PCA+Kin	S4A_330719340	4A	330719340	7.597	T	3.26789	0.00067962	-	-			X
30	TKW	2021	Control	GBS	FarmCPU+PCA+Kin	S4A_330719349	4A	330719349	7.597	G	3.26789	0.00067962	-	-			X
31	TKW	2021	Control	GBS	FarmCPU+PCA+Kin	S3B_492199923	3B	492199923	7.555	G	3.41244	0.000770413	TraesCS3B02G306300	Hypothetical protein			X

## Sheet: Table S12
Supplemenary Table 12. Common SNP markers (25K or GBS) associated with more than one trait under drought stress at P-value ≤ 0.001.
Number	Genotyping	Marke name	Chro.	Pos	Allele	Target allele	N. of traits	CC				PH				HD				PL				PW				PD				SPL				NSPS				GNPS				GYPS				TKW
	Genotping	Marker	Chro	Marker				C20	D20	C21	D21	C20	D20	C21	D21	C20	D20	C21	D21	C20	D20	C21	D21	C20	D20	C21	D21	C20	D20	C21	D21	C20	D20	C21	D21	C20	D20	C21	D21	C20	D20	C21	D21	C20	D20	C21	D21	C20	D20
1	GBS	S1A_12369432	1A	12369432	G/A	A	2
2	25K	RAC875_c14926_589	1A	28623730	C/T	C	2						+		+
3	GBS	S1A_61088948	1A	61088948	T/C	C	6																	+	+	+	+
4	GBS	S1A_341515539	1A	341515539	G/A	G	2																										+		+
5	GBS	S1A_368364727	1A	368364727	C/T	T	5		+										+		+		+
6	25K	AX-94538713	1B	356298190	T/G	T	2																										+		+
7	GBS	S1B_589890315	1B	589890315	C/A	C	3									+	+		+
8	GBS	S1B_591361055	1B	591361055	G/A	G	2																										+		+
9	25K	AX-158540356	1D	313852157	T/C	C	2																																										+
10	GBS	S2A_66003400	2A	66003400	T/C	C	3																													+		+	+
11	GBS	S2A_129099463	2A	129099463	A/G	A	3					+		+												+
12	25K	AX-158562386	2B	5532781	A/G	A	3						+		+		+
13	25K	RFL_Contig4849_702	2B	464290381	T/C	T	3																									+		+									+
14	25K	AX-158546491	2B	785192965	G/A	A	3																													+		+	+
15	25K	AX-94391187	2D	12885347	T/C	C	2																																	+		+
16	GBS	S2D_576294829	2D	576294829	T/A	T	2					+		+
17	GBS	S2D_576294835	2D	576294835	C/T	C	2					+		+
18	GBS	S2D_576294860	2D	576294860	G/C	G	2					+		+
19	GBS	S2D_576294863	2D	576294863	C/A	A	2					+		+
20	25K	RAC875_c12064_296	2D*	480319079	C/T	T	3																																						+		+
21	25K	AX-158548584	3B	1613252	C/T	C	3										+		+
22	25K	BS00009393_51	3B	9092679	G/A	G	2																										+		+
23	GBS	S3B_19396724	3B	19396724	A/G	A	4																													+	+	+	+
24	25K	AX-158563279	3B	733443102	A/G	G	3																																	+				+		+
25	25K	AX-158541657	3B	733824117	G/A	A	5																					+												+				+	+	+
26	25K	RAC875_c18058_1070	3B	736913814	A/G	G	4																																	+				+		+	+
27	25K	AX-95233557	3B	736914219	C/A	A	5																																	+				+	+	+	+
28	GBS	S3B_796654644	3B	796654644	T/C	C	2																																	+		+
29	GBS	S3B_819948692	3B	819948692	G/A	A	2
30	25K	wsnp_Ex_c18624_27492167	3B*	480319215	G/A	A	3						+		+
31	25K	AX-94707625	3D	359676104	C/T	C	3													+				+		+
32	GBS	S4A_703230434	4A	703230434	G/A	A	5																																				+	+		+	+
33	25K	AX-95002570	4A	742553340	G/A	G	2																																										+
34	25K	TG0010a	4B	30861559	C/T	C	5					+		+						+	+			+
35	25K	BS00022466_51	4B	643650954	T/C	T	3																													+	+		+
36	GBS	S5A_456974868	5A	456974868	C/T	T	2																					+		+
37	GBS	S5A_542955754	5A	542955754	C/T	T	4																															+											+
38	GBS	S5A_542955805	5A	542955805	C/T	T	4																															+											+
39	GBS	S5A_542956696	5A	542956696	A/G	G	4																																										+
40	GBS	S5A_542956704	5A	542956704	C/T	T	4																																										+
41	25K	AX-94422048	5A	622380065	T/C	C	3																					+		+	+
42	25K	AX-158564918	5A	690810219	A/G	A	2																						+		+
43	GBS	S5B_518232524	5B	518232524	A/G	G	6										+	+	+																		+	+	+
44	25K	AX-111638065	5D	304497202	G/A	G	6										+	+	+								+		+																		+
45	GBS	S6A_16598159	6A	16598159	T/C	T	5																																							+	+	+
46	GBS	S6A_61215999	6A	61215999	A/T	A	4																													+	+	+	+
47	GBS	S6A_538493174	6A	538493174	T/C	C	4																																									+	+
48	GBS	S6A_555860128	6A	555860128	T/G	T	3																																									+
49	25K	BS00094893_51	6A	608969522	A/G	A	2									+		+
50	GBS	S6B_153539487	6B	153539487	G/A	G	2																										+		+
51	GBS	S6B_262275825	6B	262275825	A/C	C	2																										+		+
52	GBS	S6B_646169463	6B	646169463	G/A	G	3									+	+		+
53	GBS	S6B_657692131	6B	657692131	G/T	G	2																																									+
54	GBS	S6B_657692133	6B	657692133	A/C	A	2																																									+
55	GBS	S6B_697816907	6B	697816907	A/G	A	3									+		+																														+
56	25K	AX-94567799	6D	345395305	G/A	G	2																										+		+
57	GBS	S7A_54865094	7A	54865094	A/G	G	5																					+			+									+		+		+
58	GBS	S7A_495539751	7A	495539751	A/G	G	3																									+		+										+
59	GBS	S7B_639382676	7B	639382676	C/T	T	2																													+		+
60	GBS	S7B_723017005	7B	723017005	A/C	A	4																													+	+	+	+
61	GBS	S7B_742700963	7B	742700963	G/A	A	8					+																																	+	+	+		+
62	GBS	S7B_750105660	7B	750105660	C/T	T	2	+		+
63	25K	AX-158558042	UN	11768325	A/G	G	6	+																																+				+	+	+	+
64	25K	AX-158558059	UN	11768352	A/G	G	6																																	+		+			+	+
65	GBS	SUN_316546303	UN	316546303	G/C	G	3										+	+	+
[truncated: 8 more columns]

## Sheet: Table S13
Supplemenary Table 13. Significant SNP markers (25K or GBS) common in all environments (control 2020 and 2021, drought 2020 and 2021).
Number	Genotying	Treatment	Trait	Marker	Chromsome	Postion	Allele	Target allele	Allele effect Y1	Target allele	Allele effect Y1	Gene annotation	Protein coding
1	25K	Control	GYPS	AX-95233557	3B	736914219	C/A	A	0.501513	A	0.387115	TraesCS3B02G490800	DUF4220 domain-containing protein, Protein of unknown function DUF594
	25K	Drought	GYPS	AX-95233557	3B	736914219	C/A	A	0.336145	A	0.33815	TraesCS3B02G490800	DUF4220 domain-containing protein, Protein of unknown function DUF594
2	25K	Control	GYPS	AX-158558042	UN	11768325	A/G	G	0.423727	G	0.340048	-	-
	25K	Drought	GYPS	AX-158558042	UN	11768325	A/G	G	0.305515	G	0.285868	-	-
3	GBS	Control	PW	S1A_61088948	1A	61088948	T/C	C	0.122639	C	0.0473557	-	-
	GBS	Drought	PW	S1A_61088948	1A	61088948	T/C	C	0.0872964	C	0.0771401	-	-
	GBS	Drought	PI	S1A_61088948	1A	61088948	C/T	C	0.0596667	C	0.0563477	-	-
4	GBS	Control	NSPS	S3B_19396724	3B	19396724	A/G	A	1.1545	A	0.989074	TraesCS3B02G040100	NB-ARC domain-containing protein
	GBS	Drought	NSPS	S3B_19396724	3B	19396724	A/G	A	0.867219	A	1.02873	TraesCS3B02G040100	NB-ARC domain-containing protein
5	GBS	Control	NSPS	S6A_61215999	6A	61215999	A/T	A	0.967363	A	0.976765	TraesCS6A02G093600	Hypothetical protein
	GBS	Drought	NSPS	S6A_61215999	6A	61215999	A/T	A	0.725514	A	0.943348	TraesCS6A02G093600	Hypothetical protein
6	GBS	Control	TKW	S6A_538493174	6A	538493174	T/C	C	3.00235	C	3.10583	-	-
	GBS	Drought	TKW	S6A_538493174	6A	538493174	T/C	C	2.84334	C	2.44112	-	-
7	GBS	Control	NSPS	S7B_723017005	7B	723017005	A/C	A	1.09663	A	1.14062	-	-
	GBS	Drought	NSPS	S7B_723017005	7B	723017005	A/C	A	0.900286	A	0.876626	-	-

## Sheet: Table S14
Supplementary Table 14. Stable markers for the selection of the three selection indices (DI, PI, and SI) under drought stress.
Trait		Marker	Chr	Pos	P-value	R2 %	Alleles	Target allele	Allele effects	Candidate gene	Protein conding
DI	2020	Excalibur_c7546_1286	6D	470639901	6.0618e-09	16.829	A/C	A	0.68343	TraesCS6D02G401700	Unknown protein
		Ku_c33884_267	2B	734528781	2.3782e-06	11.195	G/A	G	0.61125	TraesCS2B02G535100	Staphylococcal nuclease (SNase-like), OB-fold
		Kukri_rep_c111032_99	6D	389516234	2.6242e-08	15.149	T/C	T	0.64512	TraesCS6D02G401500	Neurolysin/Thimet oligopeptidase A, N-terminal
	2021	Excalibur_c7546_1286	6D	470639901	1.1607e-10	20.253	A/C	A	0.84052
		Ku_c33884_267	2A	734528781	2.8225e-06	11.039	G/A	G	0.67154
		Kukri_rep_c111032_99	6D	389516234	6.1736e-11	20.296	T/C	T	0.83381
PI	2020	Excalibur_c7546_1286	6D	470639901	7.5111e-05	8.189	A/C	A	0.07786
		Ku_c33884_267	2A	734528781	0.00816	3.663	G/A	G	0.057522
		Kukri_rep_c111032_99	6D	389516234	0.00012965	7.476	T/C	T	0.074393
	2021	Excalibur_c7546_1286	6D	470639901	1.0532e-07	14.279	A/C	A	0.09703
		Ku_c33884_267	2A	734528781	3.3831e-06	10.874	G/A	G	0.092976
		Kukri_rep_c111032_99	6D	389516234	6.2508e-08	14.388	T/C	T	0.096927
SI	2020	Excalibur_c7546_1286	6D	470639901	4.3537e-08	15.075	A/C	A	0.66849
		Ku_c33884_267	2A	734528781	2.7666e-07	13.136	G/A	G	0.67646
		Kukri_rep_c111032_99	6D	389516234	1.7126e-07	13.498	T/C	T	0.62517
	2021	Excalibur_c7546_1286	6D	470639901	1.2607e-10	20.183	A/C	A	0.85098
		Ku_c33884_267	2A	734528781	9.0159e-05	7.852	G/A	G	0.56745
		Kukri_rep_c111032_99	6D	389516234	7.846e-11	20.098	T/C	T	0.83926

[truncated: 2 more sheets: Table S15, Table S16]
